# Supplementary material for: A Class of Environmental and Endogenous Toxins Induces BRCA2 Haploinsufficiency and Genome Instability
Source: Cell. 2017 Jun 1;169(6):1105–1118.e15. doi: 10.1016/j.cell.2017.05.010 (PMC5457488; doi:10.1016/j.cell.2017.05.010)
Supplement: Table S1. Proteins Detected by SWATH-MS with Fold Changes after FA Exposure and the Associated Benjamini-Hochberg Corrected p Values, Related to Figure 4 [file mmc1.xlsx]

## Sheet: S1-2.csv
Uniprot ID	Gene Name	Fold Change (FA/UT)	Log2FoldChange	P-value	BH-corrected P-value
O43396	TXNL1	0.532444	-0.909299	3.48454e-13	1.47013e-09
P60602	ROMO1	0.631988	-0.662031	1.79049e-12	3.77704e-09
P07437	TUBB	0.758804	-0.398201	3.56326e-11	5.01112e-08
P23458	JAK1	0.580094	-0.78564	5.54355e-11	5.84706e-08
P24928	POLR2A	0.605152	-0.724631	7.03543e-11	5.9365e-08
P0CW18	PRSS56	0.496939	-1.00886	1.76019e-10	1.23771e-07
P43003	SLC1A3	0.606667	-0.721024	1.44967e-09	8.73734e-07
P08581	MET	0.610907	-0.710975	4e-09	1.92097e-06
P54727	RAD23B	0.85319	-0.229061	4.09783e-09	1.92097e-06
Q9BQE3	TUBA1C	0.700834	-0.512855	5.32177e-09	2.24526e-06
P19387	POLR2C	0.765901	-0.384771	9.81118e-09	3.76303e-06
Q9NV06	DCAF13	0.55353	-0.853267	1.6212e-08	5.35423e-06
P55011	SLC12A2	0.690687	-0.533896	1.6498e-08	5.35423e-06
Q53EL6	PDCD4	0.736771	-0.440712	2.75093e-08	8.29012e-06
O95478	NSA2	0.691565	-0.532063	3.88109e-08	1.09162e-05
P30876	POLR2B	0.729493	-0.455034	4.1625e-08	1.0976e-05
Q9UBU8	MORF4L1	0.8163	-0.29283	5.32357e-08	1.32118e-05
P51970	NDUFA8	0.859085	-0.219126	8.30602e-08	1.94684e-05
Q9Y4B6	DCAF1	0.536636	-0.897985	1.15382e-07	2.5621e-05
O75506	HSBP1	0.776542	-0.364864	1.24862e-07	2.63397e-05
Q9NSI2	FAM207A	0.692123	-0.530899	1.49e-07	2.99348e-05
P19388	POLR2E	0.85869	-0.21979	1.6391e-07	3.07106e-05
O00767	SCD	0.665204	-0.588132	1.6742e-07	3.07106e-05
P33981	TTK	0.774625	-0.36843	2.26479e-07	3.95478e-05
Q9H0U9	TSPYL1	0.700078	-0.514412	2.34344e-07	3.95478e-05
Q96GD4	AURKB	0.808823	-0.306105	3.14e-07	5.09525e-05
P62875	POLR2L	0.789899	-0.340259	3.67432e-07	5.74147e-05
Q9Y605	MRFAP1	0.807768	-0.307988	4.31488e-07	6.5016e-05
O00483	NDUFA4	0.84451	-0.243813	4.64668e-07	6.76011e-05
Q9NNW5	WDR6	0.841079	-0.249686	5.11911e-07	7.19917e-05
Q9NVN8	GNL3L	0.675142	-0.566738	6.2582e-07	8.42939e-05
Q96LD4	TRIM47	0.846191	-0.240945	6.39347e-07	8.42939e-05
Q8WVX9	FAR1	0.732283	-0.449527	6.6928e-07	8.55664e-05
Q86WX3	RPS19BP1	0.546774	-0.870983	1.20333e-06	0.000145977
Q15904	ATP6AP1	0.883767	-0.178262	1.211e-06	0.000145977
Q4G0P3	HYDIN	0.859908	-0.217745	1.25644e-06	0.000147248
Q8IV08	PLD3	0.826742	-0.274491	1.69176e-06	0.000192906
Q5GLZ8	HERC4	0.846685	-0.240103	2.118e-06	0.000235154
P68366	TUBA4A	0.865404	-0.208554	2.402e-06	0.000256368
Q08380	LGALS3BP	0.70657	-0.501095	2.43061e-06	0.000256368
Q15043	SLC39A14	0.699746	-0.515096	2.84805e-06	0.000293071
P04003	C4BPA	0.860244	-0.217182	2.94776e-06	0.00029611
P16615	ATP2A2	0.90494	-0.144106	3.86568e-06	0.000379286
Q9BRK5	SDF4	0.69874	-0.517173	5.43559e-06	0.000521199
Q9NPF0	CD320	0.842245	-0.247687	6.22706e-06	0.000583821
P17275	JUNB	1.43454	0.520584	6.54092e-06	0.000599916
Q96QD8	SLC38A2	0.763601	-0.38911	7.36766e-06	0.000661365
P11047	LAMC1	0.819818	-0.286624	8.28427e-06	0.000728153
O00560	SDCBP	0.777315	-0.363429	8.52105e-06	0.00073368
P17844	DDX5	0.890904	-0.166658	8.80647e-06	0.00074309
Q9HD26	GOPC	0.854989	-0.226022	9.50268e-06	0.000778579
Q9Y2P8	RCL1	0.823234	-0.280625	9.59614e-06	0.000778579
Q6RFH5	WDR74	0.884017	-0.177854	1.10619e-05	0.000880565
P62745	RHOB	1.2101	0.275121	1.14028e-05	0.0008909
P53350	PLK1	0.798845	-0.324012	1.34888e-05	0.00103471
Q99595	TIMM17A	0.655057	-0.610309	1.40165e-05	0.001056
Q9UKK3	PARP4	0.735234	-0.443724	1.83442e-05	0.00135779
Q9H0H5	RACGAP1	0.849232	-0.23577	1.99754e-05	0.00145304
O95140	MFN2	0.816523	-0.292435	2.1629e-05	0.00154666
Q9BVJ6	UTP14A	0.829782	-0.269196	2.37489e-05	0.0016633
Q5R3I4	TTC38	0.829776	-0.269207	2.43833e-05	0.0016633
Q16850	CYP51A1	0.825668	-0.276366	2.44429e-05	0.0016633
P05549	TFAP2A	0.762443	-0.391299	2.56183e-05	0.00171561
O43678	NDUFA2	0.881811	-0.181459	2.81597e-05	0.00185634
Q13421	MSLN	0.757813	-0.400087	2.91661e-05	0.00188921
Q8NEM2	SHCBP1	0.862478	-0.21344	2.95539e-05	0.00188921
Q9Y5J1	UTP18	0.8107	-0.302759	3.19929e-05	0.0020146
Q9BY77	POLDIP3	0.898216	-0.154866	3.55004e-05	0.00220259
Q8NBJ4	GOLM1	0.758082	-0.399574	3.75218e-05	0.00229427
P32004	L1CAM	0.859382	-0.218628	4.60094e-05	0.00276757
Q96EU6	RRP36	0.682597	-0.550895	4.65744e-05	0.00276757
Q9BY42	RTFDC1	0.868555	-0.203311	5.2448e-05	0.00307331
Q3KQU3	MAP7D1	0.727517	-0.458947	5.45942e-05	0.00312908
Q13541	EIF4EBP1	1.29822	0.376532	5.48831e-05	0.00312908
Q9NY93	DDX56	0.744344	-0.425958	6.87459e-05	0.00386719
Q8IX18	DHX40	0.735038	-0.444109	6.99181e-05	0.00388137
O00762	UBE2C	0.861387	-0.215266	7.51696e-05	0.00411871
Q8N5L8	RPP25L	0.77213	-0.373085	7.94363e-05	0.00426378
P55081	MFAP1	0.873645	-0.194881	8.15204e-05	0.00426378
Q8N131	TMEM123	0.835434	-0.259402	8.17166e-05	0.00426378
P15924	DSP	0.879329	-0.185525	8.18598e-05	0.00426378
O43676	NDUFB3	0.848014	-0.237841	9.01136e-05	0.00459055
Q5TAQ9	DCAF8	0.843958	-0.244757	9.03096e-05	0.00459055
P11388	TOP2A	0.823981	-0.279317	9.55732e-05	0.00480028
O95905	ECD	0.889501	-0.168932	9.88247e-05	0.00490519
Q9Y5J9	TIMM8B	0.79978	-0.322326	0.000107403	0.00526901
Q99622	C12orf57	0.850153	-0.234206	0.000111195	0.0053923
Q5T3I0	GPATCH4	0.885008	-0.176237	0.000114693	0.00549873
Q14677	CLINT1	0.8864	-0.173971	0.000124768	0.00589523
Q9P0J0	NDUFA13	0.860846	-0.216172	0.000125757	0.00589523
Q9Y6E0	STK24	0.88177	-0.181526	0.000131785	0.00606356
O15382	BCAT2	0.711266	-0.491539	0.000132912	0.00606356
Q8WXX5	DNAJC9	1.08808	0.121783	0.00013366	0.00606356
P04062	GBA	0.896172	-0.158152	0.00013771	0.00618084
P13073	COX4I1	0.905621	-0.143021	0.000164134	0.00728928
Q12805	EFEMP1	0.730365	-0.453311	0.000168374	0.00739967
O60502	MGEA5	0.912077	-0.132773	0.000178278	0.00773892
Q9NZM5	GLTSCR2	0.759514	-0.396852	0.000179762	0.00773892
Q9UI42	CPA4	0.840741	-0.250266	0.000185992	0.00792628
O75718	CRTAP	0.907128	-0.140621	0.000196435	0.00828758
Q15758	SLC1A5	0.847208	-0.239212	0.000201614	0.00842188
Q9BUR4	WRAP53	0.804479	-0.313873	0.000214857	0.00888708
Q99808	SLC29A1	0.86723	-0.205513	0.000229432	0.0093978
Q08117	AES	0.719721	-0.47449	0.000251065	0.010185
Q9BXS6	NUSAP1	0.819355	-0.287439	0.000263036	0.010569
Q9NXW2	DNAJB12	0.908183	-0.138946	0.000268708	0.0106951
O75127	PTCD1	0.889012	-0.169726	0.000277537	0.0109433
O14672	ADAM10	0.891459	-0.165759	0.000304923	0.0119117
O43290	SART1	0.905432	-0.143322	0.00030951	0.01198
P08962	CD63	0.853672	-0.228246	0.000378365	0.014512
Q9BZX2	UCK2	0.912499	-0.132105	0.000387424	0.0147256
Q9UJX3	ANAPC7	0.83775	-0.255408	0.000392434	0.0147829
Q9H9E3	COG4	0.824233	-0.278875	0.000407142	0.0150992
Q99661	KIF2C	0.835056	-0.260056	0.000407989	0.0150992
P55061	TMBIM6	0.781215	-0.356209	0.00044023	0.0160773
Q9Y5L4	TIMM13	0.87287	-0.196161	0.000442039	0.0160773
Q9H3K2	GHITM	0.857853	-0.221198	0.000464457	0.0167482
P60520	GABARAPL2	0.816439	-0.292584	0.000498482	0.0178228
O43688	PLPP2	0.928062	-0.107707	0.00062529	0.0219885
Q5QJE6	DNTTIP2	0.897875	-0.155414	0.000625414	0.0219885
P08069	IGF1R	0.88387	-0.178094	0.000641898	0.0223816
Q9Y314	NOSIP	0.916053	-0.126497	0.000702209	0.0242838
Q9Y657	SPIN1	0.874564	-0.193364	0.000715753	0.0244897
Q9NYH9	UTP6	0.769462	-0.378077	0.00072326	0.0244897
P25685	DNAJB1	1.06695	0.0934903	0.000725578	0.0244897
Q8NCW5	NAXE	1.11162	0.152661	0.000737082	0.0246805
Q9UL33	TRAPPC2L	0.805246	-0.312499	0.000745146	0.0247541
Q9BTZ2	DHRS4	1.13319	0.180385	0.000759639	0.0250384
Q9Y5V0	ZNF706	0.886551	-0.173724	0.000832608	0.0270466
Q14145	KEAP1	0.835332	-0.259578	0.000833514	0.0270466
P15529	CD46	0.901859	-0.149027	0.000842506	0.0270466
Q00403	GTF2B	0.902526	-0.147959	0.000846208	0.0270466
Q5SRE5	NUP188	0.891473	-0.165737	0.000873062	0.0276951
O75534	CSDE1	0.87986	-0.184654	0.000891344	0.028064
O75348	ATP6V1G1	0.880964	-0.182846	0.000944651	0.0295221
Q96BW9	TAMM41	1.08272	0.114661	0.000969716	0.0300826
Q9NWX5	ASB6	0.734273	-0.445612	0.000986668	0.0303851
Q9UH99	SUN2	0.90694	-0.14092	0.00100654	0.0307723
P09669	COX6C	0.823316	-0.280482	0.00112119	0.034031
P05026	ATP1B1	0.931866	-0.101806	0.00114415	0.034459
P01130	LDLR	0.656289	-0.607596	0.00115163	0.034459
Q16531	DDB1	0.908289	-0.138777	0.00118115	0.0350935
Q92896	GLG1	0.877285	-0.188883	0.00119334	0.0351041
Q9NYA1	SPHK1	1.13405	0.181478	0.00120118	0.0351041
Q9BW27	NUP85	0.903296	-0.146729	0.00120647	0.0351041
Q9Y324	FCF1	0.7285	-0.456999	0.00121579	0.0351329
Q92747	ARPC1A	1.12138	0.165281	0.00122739	0.0352269
O75496	GMNN	0.863309	-0.212051	0.00123962	0.0353376
Q9UNN8	PROCR	0.831494	-0.266223	0.00125617	0.035569
Q9P0T7	TMEM9	0.820541	-0.285352	0.00127772	0.0359379
Q13442	PDAP1	0.922867	-0.115805	0.00130222	0.0363845
P14923	JUP	0.91422	-0.129386	0.00132625	0.0368121
Q9BS40	LXN	1.05026	0.0707466	0.00134055	0.0369659
Q7L7V1	DHX32	0.86851	-0.203386	0.00138606	0.0379726
Q8NBN7	RDH13	1.13075	0.177278	0.00141397	0.0384874
Q9Y575	ASB3	0.798637	-0.324389	0.001472	0.0398101
Q13309	SKP2	0.873466	-0.195176	0.00149057	0.0400554
Q13895	BYSL	0.871029	-0.199208	0.00150569	0.0402057
Q9NQH7	XPNPEP3	0.893902	-0.161811	0.00155647	0.0411722
Q9Y5Q8	GTF3C5	0.892869	-0.16348	0.0015614	0.0411722
Q8IV48	ERI1	0.865145	-0.208987	0.00159733	0.0418581
Q9UBT7	CTNNAL1	0.823819	-0.279601	0.00161874	0.0421572
O00186	STXBP3	0.890228	-0.167753	0.00163354	0.0422817
Q8IY67	RAVER1	0.914708	-0.128617	0.00164992	0.0424452
O14925	TIMM23	0.845551	-0.242037	0.00168833	0.04317
O15164	TRIM24	0.840273	-0.25107	0.00170062	0.0432225
O94992	HEXIM1	0.891459	-0.16576	0.00175935	0.0444474
Q9NX62	IMPAD1	0.92037	-0.119714	0.00185883	0.046681
P41091	EIF2S3	0.883939	-0.177982	0.00191271	0.0473032
O95229	ZWINT	0.746664	-0.421469	0.00191323	0.0473032
Q99848	EBNA1BP2	0.938416	-0.0917012	0.00191724	0.0473032
P52732	KIF11	0.889892	-0.168298	0.00194296	0.0476591
Q9GZY8	MFF	0.82556	-0.276555	0.00199548	0.0486643
Q13501	SQSTM1	0.834687	-0.260693	0.00202954	0.0491441
Q00765	REEP5	0.931308	-0.10267	0.00203845	0.0491441
Q14134	TRIM29	0.872217	-0.197242	0.00211563	0.050715
P60033	CD81	0.875366	-0.192042	0.0021351	0.0508926
P99999	CYCS	1.10799	0.147947	0.00217016	0.0514377
Q13509	TUBB3	0.827921	-0.272434	0.00221899	0.0523012
Q96TA2	YME1L1	0.886339	-0.174069	0.00224416	0.0526007
Q9Y399	MRPS2	0.962885	-0.0545641	0.00230377	0.0536995
Q99707	MTR	0.874614	-0.193282	0.00232712	0.0539457
Q9UMY1	NOL7	0.819284	-0.287565	0.00237671	0.0547942
P61916	NPC2	0.900613	-0.151021	0.0024262	0.0556312
Q9Y6H1	CHCHD2	0.782551	-0.353744	0.00244179	0.0556859
P08574	CYC1	1.08532	0.11812	0.00257299	0.0581853
Q9UNS1	TIMELESS	0.805846	-0.311424	0.00257896	0.0581853
P28340	POLD1	0.8745	-0.19347	0.002629	0.0589988
Q9NW82	WDR70	0.930655	-0.103682	0.00267098	0.0596236
Q9H6R4	NOL6	0.936482	-0.0946763	0.00270739	0.0601182
P04083	ANXA1	1.11776	0.160615	0.00280538	0.061968
Q14118	DAG1	0.767935	-0.380944	0.00289698	0.0636581
Q86WA8	LONP2	0.901516	-0.149575	0.00294167	0.0643053
Q86VP6	CAND1	1.04308	0.0608532	0.003153	0.0682126
Q92542	NCSTN	0.889778	-0.168483	0.00316488	0.0682126
P49005	POLD2	1.10052	0.138186	0.00317488	0.0682126
Q9H1A4	ANAPC1	0.849603	-0.23514	0.00319688	0.0682126
P22307	SCP2	1.04722	0.066559	0.00321643	0.0682126
Q99570	PIK3R4	0.874764	-0.193034	0.00321742	0.0682126
Q14244	MAP7	0.870046	-0.200837	0.00332582	0.0700345
Q9UBV8	PEF1	1.08145	0.112966	0.00333656	0.0700345
Q12872	SFSWAP	0.897522	-0.155981	0.00341573	0.0711581
O15111	CHUK	0.934789	-0.0972872	0.00342382	0.0711581
P51784	USP11	0.79973	-0.322415	0.00346939	0.0716447
Q8IUR0	TRAPPC5	0.878544	-0.186813	0.0034812	0.0716447
Q9NR45	NANS	1.08998	0.124301	0.00361425	0.0737284
Q96GQ7	DDX27	0.916318	-0.12608	0.0036488	0.0737284
Q9NPD8	UBE2T	0.939163	-0.0905528	0.00366615	0.0737284
Q15773	MLF2	0.782747	-0.353381	0.00369806	0.0737284
O15144	ARPC2	1.06427	0.0898677	0.00370393	0.0737284
Q9BQ15	NABP2	0.82714	-0.273797	0.00371856	0.0737284
Q53EP0	FNDC3B	0.819446	-0.287279	0.00371947	0.0737284
P10909	CLU	1.11491	0.156928	0.00372224	0.0737284
P63241	EIF5A	1.26848	0.343105	0.00385864	0.076073
Q9BZK3	NACAP1	0.879787	-0.184773	0.00395998	0.0771493
P35613	BSG	0.906307	-0.141929	0.0039733	0.0771493
Q05932	FPGS	0.8264	-0.275088	0.00397925	0.0771493
Q9H9Y2	RPF1	0.794493	-0.331894	0.00398638	0.0771493
Q9BXW9	FANCD2	0.8764	-0.190338	0.0040803	0.0786064
Q9BSH4	TACO1	0.934088	-0.098369	0.00428147	0.0821068
Q9NRZ9	HELLS	0.880701	-0.183277	0.00434129	0.0828773
P15586	GNS	0.896826	-0.1571	0.00458011	0.0870427
P41252	IARS	1.33068	0.41216	0.00488298	0.0923826
Q8WUD4	CCDC12	0.919892	-0.120463	0.00498826	0.093953
Q9Y3I1	FBXO7	0.869869	-0.20113	0.00524736	0.0977095
Q9Y624	F11R	0.876501	-0.190173	0.00526823	0.0977095
Q99590	SCAF11	0.901763	-0.14918	0.00527501	0.0977095
P46379	BAG6	0.91579	-0.126911	0.00528034	0.0977095
P54619	PRKAG1	0.907408	-0.140176	0.00551642	0.101632
O43175	PHGDH	1.06764	0.0944203	0.00559268	0.102589
Q8IX01	SUGP2	0.921324	-0.11822	0.0056355	0.102614
P98082	DAB2	0.922361	-0.116596	0.00564269	0.102614
P55145	MANF	1.0713	0.0993638	0.00585578	0.106032
Q13371	PDCL	0.823685	-0.279835	0.00593434	0.106996
P36954	POLR2I	0.91523	-0.127793	0.00600357	0.107783
Q6PIW4	FIGNL1	0.825353	-0.276916	0.00613651	0.109703
Q86XI2	NCAPG2	0.894868	-0.160253	0.0063128	0.112379
Q04726	TLE3	0.865596	-0.208234	0.00642848	0.113589
Q9BRS2	RIOK1	0.90108	-0.150272	0.00643465	0.113589
Q14690	PDCD11	0.911208	-0.134147	0.00654522	0.11506
Q86YV9	HPS6	0.892883	-0.163458	0.00658446	0.115269
P21266	GSTM3	1.08726	0.120693	0.0066443	0.115442
O75909	CCNK	0.8865	-0.173808	0.00666709	0.115442
Q9H1K1	ISCU	0.882066	-0.181041	0.0066764	0.115442
Q96G23	CERS2	0.943724	-0.0835631	0.00682082	0.117457
O14763	TNFRSF10B	0.849327	-0.235608	0.00689657	0.117858
Q9BZL1	UBL5	0.697626	-0.519474	0.00689997	0.117858
P06280	GLA	0.89511	-0.159863	0.00697273	0.118621
Q9Y3A4	RRP7A	0.82956	-0.269581	0.0070448	0.119366
P04264	KRT1	0.777249	-0.363552	0.00709208	0.119512
Q9UBP6	METTL1	1.1249	0.1698	0.00711011	0.119512
O75817	POP7	0.859843	-0.217854	0.00721453	0.120786
Q658P3	STEAP3	0.874805	-0.192966	0.00748704	0.124061
P61923	COPZ1	0.926112	-0.110742	0.00750481	0.124061
Q7Z6Z7	HUWE1	0.929662	-0.105222	0.00752303	0.124061
P41240	CSK	1.08527	0.11805	0.00755346	0.124061
P62495	ETF1	1.07778	0.108059	0.00755714	0.124061
Q9BRT6	LLPH	0.904005	-0.145598	0.00774173	0.126525
O43920	NDUFS5	0.927003	-0.109354	0.00776721	0.126525
O14548	COX7A2L	0.925317	-0.11198	0.00780054	0.126579
Q9BRX2	PELO	0.945014	-0.0815918	0.00793197	0.128059
Q15843	NEDD8	0.908336	-0.138702	0.00795244	0.128059
Q4VC31	CCDC58	0.926859	-0.109578	0.00806615	0.128947
O96000	NDUFB10	0.884126	-0.177676	0.00809189	0.128947
Q9BUL5	PHF23	0.847887	-0.238056	0.00809931	0.128947
Q9BUF5	TUBB6	0.908947	-0.137732	0.00825236	0.13089
P07108	DBI	1.1031	0.141565	0.00828592	0.13093
Q14126	DSG2	0.929766	-0.10506	0.00833952	0.131285
Q92665	MRPS31	1.05903	0.0827423	0.00854483	0.133647
Q9NTJ3	SMC4	0.918265	-0.123018	0.00855288	0.133647
Q6P4E1	CASC4	0.791507	-0.337325	0.00864219	0.134544
O15533	TAPBP	0.892273	-0.164443	0.00868201	0.134667
Q92544	TM9SF4	0.934058	-0.0984164	0.00875184	0.135253
O00193	C11orf58	0.919249	-0.121472	0.00878646	0.135292
Q9BSV6	TSEN34	0.896886	-0.157003	0.00883606	0.135561
Q96S59	RANBP9	0.899885	-0.152188	0.00935862	0.143058
Q9BZZ5	API5	0.902995	-0.14721	0.00959501	0.146142
P01891	HLA-A	0.913727	-0.130164	0.00972713	0.1475
P00505	GOT2	1.06419	0.0897611	0.00975408	0.1475
O95168	NDUFB4	0.904439	-0.144904	0.00981818	0.1478
Q8NBT2	SPC24	0.895219	-0.159687	0.009844	0.1478
P35754	GLRX	1.11539	0.157544	0.00994392	0.148771
Q15398	DLGAP5	0.850848	-0.233027	0.0100194	0.14937
P36542	ATP5C1	0.953362	-0.0689035	0.0103562	0.153848
Q02241	KIF23	0.838762	-0.253666	0.0104852	0.153882
Q8IY37	DHX37	0.882366	-0.180551	0.0105126	0.153882
O95297	MPZL1	0.863717	-0.21137	0.0105739	0.153882
P42126	ECI1	1.07561	0.105155	0.0105907	0.153882
P55036	PSMD4	0.901499	-0.149602	0.0106065	0.153882
O95857	TSPAN13	0.825137	-0.277295	0.0106243	0.153882
Q13564	NAE1	0.900364	-0.151419	0.0106541	0.153882
Q9NVQ4	FAIM	0.881284	-0.182321	0.0106693	0.153882
Q9NZW5	MPP6	0.910288	-0.135606	0.0106867	0.153882
P25815	S100P	1.09402	0.129633	0.0108194	0.155263
P10109	FDX1	1.15643	0.209676	0.0108921	0.155775
P51692	STAT5B	0.845245	-0.242558	0.0111559	0.159009
Q96ST3	SIN3A	0.927706	-0.108261	0.0112892	0.160367
Q99567	NUP88	0.935019	-0.0969331	0.0114327	0.16116
P06493	CDK1	0.934042	-0.0984413	0.0114467	0.16116
P04150	NR3C1	0.894918	-0.160172	0.0114616	0.16116
Q9UHA3	RSL24D1	0.900717	-0.150854	0.0114978	0.16116
Q9Y2K7	KDM2A	1.08366	0.115909	0.0115448	0.161282
P32929	CTH	1.08929	0.123384	0.0120578	0.167894
Q5T1V6	DDX59	0.865423	-0.208522	0.0122107	0.169463
Q6P158	DHX57	0.883927	-0.178	0.0123751	0.171182
Q05682	CALD1	0.934881	-0.0971447	0.0125042	0.172359
Q99653	CHP1	0.87957	-0.18513	0.0125419	0.172359
P43034	PAFAH1B1	1.05437	0.0763781	0.0127751	0.174809
Q02818	NUCB1	0.886749	-0.173402	0.012803	0.174809
O43852	CALU	1.05522	0.0775462	0.0132475	0.180294
Q6P5R6	RPL22L1	0.898044	-0.155142	0.0134603	0.182601
Q92974	ARHGEF2	0.813267	-0.298198	0.0135317	0.182981
P17174	GOT1	1.05526	0.0775986	0.0136336	0.18377
O95167	NDUFA3	0.787839	-0.344027	0.0136784	0.183788
P16152	CBR1	1.06138	0.0859351	0.0142335	0.188975
P10644	PRKAR1A	0.902436	-0.148103	0.0142966	0.188975
Q96MU7	YTHDC1	1.11311	0.154601	0.0143064	0.188975
P63208	SKP1	0.933731	-0.0989205	0.0143068	0.188975
Q12769	NUP160	0.932856	-0.100273	0.0143265	0.188975
Q8NBN3	TMEM87A	0.79797	-0.325593	0.0143632	0.188975
Q8IWZ3	ANKHD1	0.905448	-0.143297	0.014378	0.188975
Q8NHP8	PLBD2	0.904016	-0.145579	0.0145742	0.190886
Q16537	PPP2R5E	0.903179	-0.146916	0.0146139	0.190886
Q8TBX8	PIP4K2C	0.919072	-0.12175	0.0147569	0.192159
Q9Y6Y0	IVNS1ABP	0.918279	-0.122995	0.0148371	0.192608
Q13547	HDAC1	0.913449	-0.130604	0.0150208	0.194395
Q8WTS1	ABHD5	1.1741	0.231554	0.0151328	0.195246
O43660	PLRG1	0.909002	-0.137645	0.0152616	0.196307
P61769	B2M	0.873716	-0.194764	0.0154119	0.197637
Q9C0J8	WDR33	0.846434	-0.240531	0.0155045	0.198222
Q9BQ75	CMSS1	0.890494	-0.167322	0.0155769	0.198258
Q9NUJ3	TCP11L1	0.891705	-0.165362	0.0156013	0.198258
Q9ULM3	YEATS2	0.822887	-0.281234	0.0158103	0.200311
Q6P1K2	PMF1	0.848092	-0.237708	0.0159561	0.201553
Q14240	EIF4A2	1.06778	0.094612	0.0161278	0.203114
O75391	SPAG7	0.949951	-0.0740754	0.0165585	0.206812
Q14444	CAPRIN1	0.946217	-0.0797563	0.0165654	0.206812
Q9Y5L0	TNPO3	0.933405	-0.0994242	0.0166127	0.206812
A5A3E0	POTEF	1.35979	0.443388	0.0166543	0.206812
Q9NVM9	ASUN	0.94685	-0.0787922	0.0166676	0.206812
Q7Z739	YTHDF3	0.922031	-0.117112	0.0167156	0.206812
P27708	CAD	0.886855	-0.173231	0.0168106	0.207308
P36915	GNL1	1.0806	0.111829	0.0168829	0.207308
Q9Y673	ALG5	1.08868	0.122582	0.016903	0.207308
Q96JH7	VCPIP1	0.83812	-0.254771	0.0170353	0.208324
P63104	YWHAZ	1.03551	0.0503397	0.0171662	0.208493
P26641	EEF1G	1.05218	0.0733833	0.0171843	0.208493
Q9BVL4	SELENOO	0.902848	-0.147445	0.0172079	0.208493
Q9H5V9	CXorf56	0.86807	-0.204116	0.017317	0.208493
Q66LE6	PPP2R2D	0.860882	-0.216112	0.0173394	0.208493
O75691	UTP20	0.872137	-0.197373	0.0173456	0.208493
Q9BQ70	TCF25	0.897072	-0.156705	0.01759	0.210831
Q96B36	AKT1S1	0.927915	-0.107935	0.0179787	0.214295
Q8IUX1	TMEM126B	0.873015	-0.195922	0.0179807	0.214295
O14964	HGS	0.912445	-0.132191	0.0183469	0.217855
Q14149	MORC3	1.21534	0.281364	0.0183838	0.217855
P82979	SARNP	0.925711	-0.111366	0.0184752	0.217855
Q9NRX1	PNO1	0.85938	-0.218631	0.0184859	0.217855
P54578	USP14	0.820439	-0.285533	0.0185399	0.217883
Q6AI08	HEATR6	0.909675	-0.136577	0.0188762	0.221219
P31040	SDHA	0.870749	-0.199671	0.0190033	0.222092
P49790	NUP153	0.933324	-0.0995494	0.0191119	0.222743
O00461	GOLIM4	0.834516	-0.260988	0.0193098	0.22443
Q16718	NDUFA5	0.91652	-0.125761	0.0196204	0.226832
P14854	COX6B1	0.935648	-0.0959619	0.0196464	0.226832
Q9BWF3	RBM4	0.917222	-0.124657	0.0196778	0.226832
Q9H2D1	SLC25A32	0.865061	-0.209126	0.0203188	0.231562
Q6UWP7	LCLAT1	1.0571	0.0801145	0.0204117	0.231562
Q8WZ82	OVCA2	1.13011	0.17646	0.0204119	0.231562
O60888	CUTA	1.08976	0.124008	0.0204174	0.231562
O15145	ARPC3	0.942206	-0.0858854	0.0204689	0.231562
Q13416	ORC2	0.926977	-0.109394	0.0205329	0.231562
P62269	RPS18	0.922479	-0.116412	0.0205671	0.231562
O75400	PRPF40A	0.917685	-0.123928	0.0206261	0.231562
Q14258	TRIM25	1.14057	0.18975	0.020627	0.231562
Q12789	GTF3C1	0.908308	-0.138746	0.020637	0.231562
P28331	NDUFS1	0.93567	-0.0959277	0.0208767	0.233238
P32119	PRDX2	1.05029	0.0707832	0.02095	0.233238
P33121	ACSL1	1.20793	0.272539	0.0209521	0.233238
Q92598	HSPH1	1.05444	0.0764751	0.0211633	0.234035
Q8NFJ5	GPRC5A	1.12791	0.173654	0.0211792	0.234035
P49458	SRP9	0.939881	-0.0894495	0.0211902	0.234035
Q8N0X7	SPG20	0.893459	-0.162527	0.0212652	0.23425
O15269	SPTLC1	0.93175	-0.101984	0.0214763	0.235491
Q9H496	TOR1AIP2	1.14471	0.194987	0.0215291	0.235491
P52292	KPNA2	0.943478	-0.0839391	0.0215453	0.235491
Q969Z0	TBRG4	0.948614	-0.0761074	0.0216552	0.236081
Q8WVM0	TFB1M	1.09236	0.127454	0.0220528	0.23928
Q16543	CDC37	1.06672	0.0931772	0.0220621	0.23928
O43399	TPD52L2	1.0652	0.0911298	0.0222849	0.241076
Q6DKI1	RPL7L1	0.805889	-0.311347	0.0223953	0.241652
Q9UPN9	TRIM33	0.935535	-0.096137	0.0225413	0.242607
P45954	ACADSB	1.17454	0.23209	0.0227767	0.244516
Q6NXR4	TTI2	1.0791	0.109826	0.0230622	0.246811
P13804	ETFA	1.07137	0.0994608	0.0231074	0.246811
O60220	TIMM8A	1.06649	0.092867	0.0232746	0.247969
Q16222	UAP1	1.0637	0.0890868	0.0234225	0.248644
P82970	HMGN5	1.10247	0.140743	0.0234558	0.248644
Q9UDY4	DNAJB4	1.06817	0.0951377	0.0235584	0.248714
Q9BRG1	VPS25	0.942731	-0.0850814	0.0235804	0.248714
P46926	GNPDA1	1.05932	0.083145	0.0236939	0.249288
Q9UQ35	SRRM2	0.950787	-0.0728065	0.0238882	0.250606
P61962	DCAF7	0.886989	-0.173011	0.0239786	0.250606
P15291	B4GALT1	0.896593	-0.157475	0.0239974	0.250606
O60256	PRPSAP2	1.08293	0.114946	0.02419	0.251652
P35268	RPL22	1.08194	0.113624	0.0242926	0.251652
Q14692	BMS1	0.869963	-0.200974	0.0243553	0.251652
Q9BZD4	NUF2	0.788524	-0.342774	0.0246012	0.251652
Q96D46	NMD3	0.908325	-0.13872	0.0246092	0.251652
Q99714	HSD17B10	1.07345	0.10225	0.0246408	0.251652
Q9Y343	SNX24	1.09061	0.125133	0.024716	0.251652
Q6P2Q9	PRPF8	0.931263	-0.10274	0.0247412	0.251652
Q9UBQ5	EIF3K	0.954174	-0.0676754	0.0247597	0.251652
P41567	EIF1	1.09643	0.132807	0.024766	0.251652
Q9H993	ARMT1	1.06448	0.0901455	0.0247984	0.251652
Q96HC4	PDLIM5	1.07063	0.0984566	0.0248133	0.251652
P46783	RPS10	0.791261	-0.337775	0.0251252	0.253744
Q96IX5	USMG5	0.924308	-0.113554	0.0251399	0.253744
Q8WTV0	SCARB1	0.919835	-0.120553	0.025343	0.255042
Q13671	RIN1	0.937437	-0.0932068	0.0253893	0.255042
P26358	DNMT1	0.911734	-0.133315	0.0255524	0.25607
Q96G21	IMP4	0.88791	-0.171515	0.0256505	0.256445
Q9HBI1	PARVB	0.828173	-0.271996	0.0258638	0.257966
Q9H0S4	DDX47	0.900665	-0.150937	0.0259918	0.25863
Q9Y3B8	REXO2	1.06198	0.0867617	0.0261431	0.259273
Q08722	CD47	0.862632	-0.213184	0.0261792	0.259273
P42765	ACAA2	1.03888	0.0550273	0.0269616	0.266396
P48730	CSNK1D	0.733568	-0.446998	0.0270503	0.266648
O00488	ZNF593	0.911726	-0.133327	0.0272887	0.268333
Q15022	SUZ12	0.868307	-0.203723	0.0273484	0.268333
Q96ST2	IWS1	0.923277	-0.115164	0.0275645	0.269667
Q8NFH4	NUP37	0.944657	-0.0821378	0.0276496	0.269667
P51148	RAB5C	0.946611	-0.0791558	0.0276762	0.269667
Q687X5	STEAP4	0.924481	-0.113284	0.0277487	0.269751
P54725	RAD23A	0.893259	-0.162849	0.0278558	0.270169
Q9BVP2	GNL3	0.94138	-0.0871504	0.0279723	0.270677
P46977	STT3A	0.957943	-0.0619879	0.0284042	0.273935
Q6PIU2	NCEH1	1.07606	0.105763	0.0284389	0.273935
Q86YP4	GATAD2A	0.91555	-0.12729	0.0289201	0.277788
O75448	MED24	0.901417	-0.149733	0.0290049	0.277788
Q9UKM9	RALY	1.09734	0.134006	0.029145	0.277788
Q9Y305	ACOT9	1.04344	0.0613488	0.0293227	0.277788
O75947	ATP5H	1.07575	0.10534	0.0293417	0.277788
P62857	RPS28	0.928257	-0.107404	0.0293859	0.277788
P42285	SKIV2L2	0.959678	-0.0593778	0.0293942	0.277788
Q969R2	OSBP2	0.922512	-0.11636	0.029463	0.277788
P68036	UBE2L3	1.05072	0.0713836	0.0296913	0.277788
P55263	ADK	1.05636	0.0791007	0.029719	0.277788
Q96AT9	RPE	1.10463	0.143568	0.0297345	0.277788
P07741	APRT	1.05702	0.079999	0.0297706	0.277788
Q9P2B2	PTGFRN	0.929182	-0.105967	0.0297766	0.277788
Q7Z2T5	TRMT1L	0.930749	-0.103535	0.0297856	0.277788
P50613	CDK7	0.951779	-0.0713017	0.0298406	0.277788
Q9NZ45	CISD1	1.06565	0.0917297	0.0298924	0.277788
P07737	PFN1	1.06397	0.089454	0.0302265	0.280276
P30154	PPP2R1B	0.93145	-0.10245	0.0303268	0.28059
Q01581	HMGCS1	0.952319	-0.0704839	0.0304773	0.281365
Q8WUH1	CHURC1	0.897006	-0.156811	0.0307428	0.283196
P60981	DSTN	0.9325	-0.100825	0.030864	0.283693
P36969	GPX4	1.07799	0.108347	0.0311407	0.285453
P26232	CTNNA2	0.90646	-0.141685	0.0312477	0.285453
P54709	ATP1B3	0.932171	-0.101334	0.0312945	0.285453
O15091	KIAA0391	0.922968	-0.115648	0.0313261	0.285453
P52788	SMS	1.04633	0.0653422	0.0314561	0.28602
Q9NRX2	MRPL17	0.926362	-0.110352	0.0318013	0.288537
Q4J6C6	PREPL	0.907391	-0.140204	0.0321253	0.290851
Q96CN7	ISOC1	1.12395	0.168578	0.0329149	0.297362
Q8IWA4	MFN1	0.886617	-0.173618	0.0330722	0.298144
P32754	HPD	1.07272	0.101269	0.0332866	0.299262
O95239	KIF4A	0.916351	-0.126028	0.0333381	0.299262
P52888	THOP1	1.054	0.0758694	0.033645	0.301376
Q96GA3	LTV1	0.907095	-0.140674	0.0339776	0.30311
Q14562	DHX8	0.875721	-0.191457	0.034026	0.30311
O00161	SNAP23	0.934016	-0.0984801	0.0340541	0.30311
P13984	GTF2F2	0.949884	-0.0741762	0.0341272	0.303121
Q9UI14	RABAC1	0.93882	-0.0910798	0.03438	0.304725
Q712K3	UBE2R2	0.943177	-0.0844001	0.0346651	0.306608
Q8IYB8	SUPV3L1	1.06021	0.0843527	0.0348895	0.307338
P62244	RPS15A	0.957325	-0.0629192	0.0348965	0.307338
Q8NC96	NECAP1	0.827573	-0.273041	0.0349662	0.307338
P33316	DUT	1.03443	0.048836	0.0352556	0.309238
Q9Y587	AP4S1	1.14069	0.189904	0.0355229	0.310929
Q9NVP2	ASF1B	0.923568	-0.11471	0.0355958	0.310929
Q9NV31	IMP3	0.922956	-0.115666	0.0356906	0.311113
Q96AE4	FUBP1	1.04711	0.0664127	0.0357733	0.311191
Q8N201	INTS1	0.912756	-0.131698	0.0359842	0.311838
O14562	UBFD1	0.886827	-0.173276	0.0360091	0.311838
Q96HY6	DDRGK1	0.948768	-0.0758732	0.0360694	0.311838
Q9BZQ8	FAM129A	1.16628	0.221909	0.0361955	0.312288
Q9NPF5	DMAP1	0.760846	-0.394324	0.0363658	0.313117
P61081	UBE2M	1.06939	0.0967834	0.037149	0.319209
Q5JSZ5	PRRC2B	0.879778	-0.184788	0.0372688	0.319588
P63279	UBE2I	1.06242	0.0873513	0.0374717	0.320676
Q9GZZ1	NAA50	0.935536	-0.0961344	0.0377606	0.322494
Q71RC2	LARP4	0.841521	-0.24893	0.0380797	0.324012
O14757	CHEK1	0.865223	-0.208856	0.0381594	0.324012
Q9Y3D6	FIS1	1.09514	0.131118	0.0381687	0.324012
Q9BXY0	MAK16	1.10336	0.141906	0.0383332	0.324754
P38117	ETFB	1.04144	0.0585842	0.0387123	0.32613
Q8WWK9	CKAP2	0.857163	-0.222359	0.0387515	0.32613
O43913	ORC5	0.892052	-0.1648	0.0387908	0.32613
Q6P4I2	WDR73	0.898252	-0.154807	0.0388047	0.32613
Q9Y5Q9	GTF3C3	0.923525	-0.114777	0.0390107	0.326272
O95453	PARN	0.938512	-0.0915528	0.039064	0.326272
Q15459	SF3A1	0.945495	-0.0808585	0.0390672	0.326272
Q9NW64	RBM22	0.949822	-0.0742709	0.0391309	0.326272
Q9NUQ9	FAM49B	1.09953	0.136891	0.0394174	0.32747
P53985	SLC16A1	0.880546	-0.183529	0.0394912	0.32747
P49773	HINT1	1.08613	0.119191	0.0395076	0.32747
Q96AG4	LRRC59	1.13726	0.185561	0.0400344	0.331186
P27540	ARNT	0.869373	-0.201952	0.0412915	0.339035
Q9NYY8	FASTKD2	0.9168	-0.125322	0.041293	0.339035
P49591	SARS	1.08484	0.11748	0.0413258	0.339035
Q12849	GRSF1	0.850681	-0.233309	0.0413526	0.339035
P09525	ANXA4	1.06055	0.0848121	0.0414363	0.339035
Q96EP5	DAZAP1	1.05708	0.0800782	0.0414653	0.339035
Q96S97	MYADM	1.10155	0.139529	0.0421207	0.343274
P39019	RPS19	0.950224	-0.0736607	0.0421464	0.343274
Q96JM3	CHAMP1	0.939051	-0.090724	0.042361	0.343743
P25705	ATP5A1	1.05491	0.0771161	0.0424355	0.343743
P36957	DLST	1.0746	0.103801	0.0424485	0.343743
P62487	POLR2G	0.922983	-0.115625	0.0432243	0.349355
P18084	ITGB5	0.944462	-0.0824356	0.0433124	0.349397
P61421	ATP6V0D1	0.96633	-0.0494115	0.0435772	0.350863
P78386	KRT85	0.919936	-0.120394	0.0437707	0.35175
Q13610	PWP1	0.936121	-0.0952337	0.0442998	0.355038
Q9H0R6	QRSL1	1.15736	0.210835	0.0443482	0.355038
O75934	BCAS2	0.943646	-0.0836826	0.0445049	0.355618
P18206	VCL	1.04726	0.0666229	0.0445903	0.355626
P08174	CD55	1.13711	0.185374	0.0447304	0.356071
P61086	UBE2K	1.05371	0.0754803	0.0451307	0.358581
Q96B26	EXOSC8	0.895134	-0.159824	0.045312	0.359344
Q12962	TAF10	0.889704	-0.168602	0.0457795	0.362371
Q9H3S7	PTPN23	0.953401	-0.0688457	0.0459479	0.363023
O95544	NADK	0.851034	-0.232711	0.046042	0.363087
O14979	HNRNPDL	0.944003	-0.0831363	0.0461919	0.363178
O43663	PRC1	0.860853	-0.216161	0.0462939	0.363178
P43487	RANBP1	1.06703	0.0935964	0.0463497	0.363178
Q9BZG1	RAB34	0.955415	-0.0658002	0.0464479	0.363178
O95359	TACC2	0.916613	-0.125615	0.0465236	0.363178
Q9BW92	TARS2	1.07915	0.109897	0.0465701	0.363178
Q9NSV4	DIAPH3	0.938988	-0.0908211	0.0469985	0.365841
P36543	ATP6V1E1	0.925363	-0.111908	0.0471204	0.365841
Q5T6V5	C9orf64	1.10341	0.141968	0.0471863	0.365841
Q9H2P0	ADNP	0.939476	-0.090071	0.0472584	0.365841
Q9UNZ2	NSFL1C	1.06065	0.0849485	0.0476671	0.366698
Q9H2C0	GAN	1.27317	0.348421	0.0476791	0.366698
P18031	PTPN1	1.06886	0.096074	0.0477587	0.366698
Q13443	ADAM9	0.893705	-0.162129	0.0477772	0.366698
O95602	POLR1A	0.905062	-0.143911	0.0478261	0.366698
Q9Y3C8	UFC1	1.03891	0.0550649	0.0478907	0.366698
P00915	CA1	0.890236	-0.167739	0.0479786	0.366706
Q8N183	NDUFAF2	1.07341	0.102195	0.0481907	0.367661
Q5VZE5	NAA35	0.87332	-0.195417	0.0483731	0.368386
Q9BW85	CCDC94	1.13588	0.183806	0.0486628	0.369361
Q6UXV4	APOOL	0.885467	-0.175489	0.0486761	0.369361
P00846	MT-ATP6	1.06713	0.0937378	0.0487713	0.369418
P53611	RABGGTB	0.94489	-0.0817812	0.0491011	0.370597
O00267	SUPT5H	1.07773	0.107999	0.0491025	0.370597
Q5T6F2	UBAP2	0.929521	-0.10544	0.0492442	0.37087
Q15382	RHEB	0.945817	-0.0803675	0.0493145	0.37087
Q96PU8	QKI	0.939087	-0.0906693	0.0496027	0.372373
Q9P000	COMMD9	0.952485	-0.0702318	0.0498397	0.373488
Q66K74	MAP1S	1.06637	0.0927109	0.0501989	0.374472
O95571	ETHE1	1.06369	0.0890759	0.0502006	0.374472
P20226	TBP	0.933843	-0.0987475	0.0503939	0.374472
Q10472	GALNT1	0.931738	-0.102004	0.0504206	0.374472
Q53HL2	CDCA8	0.883481	-0.178728	0.0504673	0.374472
P48729	CSNK1A1	0.935652	-0.0959559	0.0505036	0.374472
P14174	MIF	1.06146	0.0860509	0.050701	0.375276
Q8TAA5	GRPEL2	1.17102	0.227763	0.0512666	0.378463
Q9NR31	SAR1A	1.13212	0.179026	0.0513347	0.378463
Q9BTE6	AARSD1	0.929507	-0.105463	0.0514007	0.378463
Q53HC9	TSSC1	0.909362	-0.137073	0.0517415	0.379983
P07948	LYN	0.884734	-0.176684	0.0518488	0.379983
P09038	FGF2	1.13251	0.179524	0.0518848	0.379983
Q9H4A6	GOLPH3	0.945004	-0.0816081	0.0520853	0.379983
O94880	PHF14	0.898643	-0.154181	0.0521905	0.379983
P82914	MRPS15	0.914916	-0.128288	0.0522308	0.379983
P34932	HSPA4	1.04639	0.065425	0.0522376	0.379983
Q5THJ4	VPS13D	1.13513	0.182858	0.0524512	0.380881
Q8IZ83	ALDH16A1	0.937435	-0.0932102	0.0527359	0.381954
P05362	ICAM1	1.05785	0.0811331	0.0527964	0.381954
Q14697	GANAB	1.02896	0.0411854	0.0528706	0.381954
Q16851	UGP2	1.05412	0.0760387	0.0531266	0.383147
Q5VV42	CDKAL1	0.928565	-0.106925	0.0534509	0.384374
Q9NXU5	ARL15	0.814977	-0.29517	0.053479	0.384374
Q14643	ITPR1	1.14959	0.201117	0.0536889	0.385227
P53701	HCCS	0.959024	-0.0603615	0.0537879	0.385282
Q93034	CUL5	1.23597	0.305645	0.0542332	0.387421
Q969H8	MYDGF	1.06179	0.0865044	0.0543388	0.387421
Q6ZRP7	QSOX2	0.923101	-0.115439	0.0544116	0.387421
P04920	SLC4A2	0.915876	-0.126776	0.0544539	0.387421
Q9H2U1	DHX36	0.927328	-0.108849	0.0545645	0.387555
P62714	PPP2CB	1.10426	0.143075	0.0547562	0.387635
Q9NTX5	ECHDC1	1.11236	0.153625	0.0547595	0.387635
Q86WJ1	CHD1L	0.893721	-0.162104	0.0549178	0.388104
O94776	MTA2	0.957458	-0.0627187	0.0550266	0.388223
P62910	RPL32	0.957332	-0.0629089	0.0551499	0.388443
Q13395	TARBP1	0.931771	-0.101952	0.0552791	0.388444
O96013	PAK4	1.10489	0.143908	0.0553342	0.388444
Q9H974	QTRT2	0.933045	-0.0999816	0.0562786	0.393331
Q9Y2S7	POLDIP2	0.921443	-0.118033	0.0563087	0.393331
Q9NUG6	PDRG1	1.18419	0.243905	0.056348	0.393331
Q06124	PTPN11	1.04772	0.067259	0.0564032	0.393331
P02794	FTH1	0.891107	-0.166329	0.0566086	0.394043
Q15185	PTGES3	1.05458	0.076663	0.0567776	0.394043
P29372	MPG	0.928485	-0.10705	0.0567855	0.394043
P51398	DAP3	0.936492	-0.0946614	0.0571728	0.395932
P56556	NDUFA6	0.911656	-0.133438	0.0572819	0.395932
Q15942	ZYX	1.08363	0.115869	0.0573393	0.395932
Q9H1C7	CYSTM1	0.81552	-0.294208	0.057521	0.396185
O00115	DNASE2	0.913418	-0.130653	0.0575734	0.396185
P08559	PDHA1	1.0402	0.0568643	0.0577087	0.396185
Q00341	HDLBP	0.912829	-0.131583	0.0578059	0.396185
Q13045	FLII	0.953631	-0.068497	0.0578455	0.396185
Q13618	CUL3	0.933809	-0.0988006	0.0582039	0.397759
Q9Y4W2	LAS1L	0.930849	-0.103381	0.0582638	0.397759
P26885	FKBP2	1.05098	0.07173	0.0584957	0.398697
Q92791	P3H4	0.846693	-0.240089	0.0587322	0.399663
Q08379	GOLGA2	0.920896	-0.118891	0.0588723	0.399895
Q9UQ13	SHOC2	0.894716	-0.160498	0.0589559	0.399895
P40925	MDH1	1.05816	0.0815514	0.059257	0.40058
Q9UBQ0	VPS29	1.04385	0.0619137	0.0593518	0.40058
Q8TCG1	KIAA1524	0.939215	-0.0904729	0.0594041	0.40058
Q8N5N7	MRPL50	1.06696	0.0935074	0.05955	0.40058
Q5R372	RABGAP1L	1.12071	0.164411	0.0596815	0.40058
P50897	PPT1	0.940343	-0.0887411	0.0596953	0.40058
Q06830	PRDX1	1.04099	0.0579621	0.0597214	0.40058
Q9H501	ESF1	0.930323	-0.104196	0.0600087	0.400969
Q9NZ09	UBAP1	0.771315	-0.374608	0.0600131	0.400969
P60174	TPI1	1.06291	0.0880245	0.0601311	0.400969
Q9BUB7	TMEM70	0.943661	-0.083659	0.0601597	0.400969
P35270	SPR	1.08348	0.115672	0.0604996	0.401757
P00568	AK1	1.05204	0.0731927	0.0605677	0.401757
Q15847	ADIRF	1.07638	0.106194	0.0605997	0.401757
Q567U6	CCDC93	0.89088	-0.166697	0.0606588	0.401757
Q9HBU6	ETNK1	0.868081	-0.204098	0.0608361	0.4023
P11142	HSPA8	1.04219	0.0596204	0.0609801	0.402621
Q96P16	RPRD1A	1.08639	0.119539	0.061207	0.402881
Q8NEF9	SRFBP1	0.92908	-0.106126	0.0612104	0.402881
P28066	PSMA5	0.945208	-0.0812959	0.0615152	0.403714
P27824	CANX	1.10633	0.145788	0.0615284	0.403714
O94979	SEC31A	1.03668	0.0519698	0.0618736	0.40476
Q96FW1	OTUB1	1.05503	0.0772786	0.0619059	0.40476
Q12846	STX4	0.941151	-0.0875022	0.0620662	0.40476
P42695	NCAPD3	0.925409	-0.111837	0.0620715	0.40476
P11802	CDK4	0.925344	-0.111938	0.0627294	0.407727
Q6PGP7	TTC37	0.907704	-0.139707	0.0627983	0.407727
Q9P260	KIAA1468	1.08805	0.121743	0.0628164	0.407727
Q9NR33	POLE4	0.922867	-0.115805	0.0632713	0.408672
Q7Z6J9	TSEN54	0.941504	-0.0869602	0.0632786	0.408672
P12830	CDH1	1.1114	0.152377	0.0633354	0.408672
O15347	HMGB3	1.04346	0.0613754	0.0633495	0.408672
P31949	S100A11	1.07557	0.105101	0.0638899	0.411529
Q7Z4G4	TRMT11	1.1494	0.200877	0.0642654	0.413317
Q9NX14	NDUFB11	0.868298	-0.203738	0.0645349	0.414418
Q9Y5A7	NUB1	0.936802	-0.0941832	0.06474	0.415103
P31150	GDI1	1.05123	0.0720848	0.0648536	0.415201
P41250	GARS	1.05691	0.0798517	0.0651923	0.416737
Q6PK04	CCDC137	0.892487	-0.164097	0.0654032	0.417452
Q63HN8	RNF213	0.927627	-0.108383	0.065567	0.417866
Q96EH3	MALSU1	0.889179	-0.169454	0.0660381	0.419483
Q99959	PKP2	0.921006	-0.118718	0.0661349	0.419483
O95721	SNAP29	0.952874	-0.069642	0.066177	0.419483
P00441	SOD1	1.07297	0.101606	0.0662184	0.419483
Q15334	LLGL1	1.21023	0.275286	0.0668078	0.422448
P11413	G6PD	1.08388	0.116203	0.0668867	0.422448
Q9H8W4	PLEKHF2	1.17504	0.232705	0.0674883	0.425147
P49585	PCYT1A	0.921055	-0.118641	0.0675157	0.425147
O00299	CLIC1	1.0575	0.0806561	0.0680678	0.42795
Q9Y4R8	TELO2	0.920795	-0.119048	0.0681637	0.42795
Q9HC07	TMEM165	0.859096	-0.219109	0.0683115	0.428241
Q14247	CTTN	0.951859	-0.0711796	0.0684278	0.428334
P23229	ITGA6	0.939414	-0.0901666	0.0686527	0.429105
Q00613	HSF1	0.942872	-0.0848655	0.068769	0.429196
Q86UP2	KTN1	1.06727	0.093925	0.0691215	0.429969
P27797	CALR	1.07215	0.100501	0.0691218	0.429969
P07339	CTSD	0.878309	-0.187199	0.0691986	0.429969
P60900	PSMA6	1.03379	0.0479495	0.0693815	0.430471
P30046	DDT	1.09583	0.132021	0.069634	0.43134
Q7L0Y3	TRMT10C	1.05185	0.0729233	0.069726	0.43134
Q96C36	PYCR2	1.06534	0.091312	0.0699084	0.431835
Q9Y446	PKP3	0.916068	-0.126473	0.0705671	0.434406
P40121	CAPG	1.05232	0.0735778	0.0705891	0.434406
Q13526	PIN1	1.0759	0.105543	0.0706639	0.434406
Q5VT66	MARC1	0.907826	-0.139512	0.0707364	0.434406
O75874	IDH1	1.03964	0.05608	0.0711446	0.436278
Q9BQC6	MRPL57	0.916486	-0.125816	0.0718684	0.439773
Q9NUQ3	TXLNG	0.959858	-0.0591073	0.0719689	0.439773
P49589	CARS	1.08683	0.120122	0.0720272	0.439773
Q9NZJ6	COQ3	1.1405	0.189668	0.0723024	0.439818
O60763	USO1	1.06013	0.0842461	0.072417	0.439818
P61970	NUTF2	1.05248	0.0737887	0.0724303	0.439818
Q05397	PTK2	0.942159	-0.0859579	0.0726365	0.439818
O95456	PSMG1	0.942168	-0.085944	0.0726379	0.439818
Q07666	KHDRBS1	1.10873	0.148911	0.0727512	0.439818
P09382	LGALS1	1.05132	0.0722008	0.0727644	0.439818
Q53GA4	PHLDA2	1.06966	0.0971562	0.0729931	0.440569
Q8TB61	SLC35B2	0.910764	-0.134851	0.0733109	0.441855
P51151	RAB9A	0.923936	-0.114135	0.0736299	0.443145
Q5W111	SPRYD7	1.07992	0.11093	0.0738135	0.443355
P78330	PSPH	1.0475	0.0669545	0.073875	0.443355
Q1ED39	KNOP1	0.83932	-0.252708	0.074053	0.443736
Q9UBS4	DNAJB11	1.03585	0.050818	0.0741488	0.443736
O95376	ARIH2	1.09684	0.133353	0.0748475	0.447283
P61966	AP1S1	0.940965	-0.0877874	0.0750088	0.447482
Q14566	MCM6	0.961232	-0.0570432	0.0750929	0.447482
Q9NWT1	PAK1IP1	1.1056	0.144832	0.0752926	0.448039
Q9P021	CRIPT	0.910886	-0.134658	0.0754621	0.448415
Q9UBV2	SEL1L	0.92437	-0.113457	0.0755987	0.448526
P50991	CCT4	1.03496	0.0495801	0.0757633	0.448526
Q9Y520	PRRC2C	0.906836	-0.141087	0.0758339	0.448526
Q9HCD6	TANC2	0.82556	-0.276555	0.0759217	0.448526
O95249	GOSR1	0.906549	-0.141543	0.0760123	0.448526
Q9NZT2	OGFR	0.958336	-0.0613959	0.0763841	0.449405
P08107	HSPA1	1.06129	0.0858202	0.0767434	0.449405
Q16795	NDUFA9	0.928193	-0.107503	0.0767522	0.449405
Q9BVC5	C2orf49	1.1052	0.144311	0.0767632	0.449405
Q8N6R0	METTL13	0.926047	-0.110842	0.0768511	0.449405
O60645	EXOC3	0.899198	-0.15329	0.0768894	0.449405
P47756	CAPZB	1.03528	0.0500194	0.076907	0.449405
Q92692	NECTIN2	0.868851	-0.202818	0.077094	0.449875
Q9Y221	NIP7	1.06341	0.0886957	0.0772635	0.450023
P07237	P4HB	1.08184	0.113486	0.0774983	0.450023
Q14789	GOLGB1	0.934225	-0.0981579	0.0776341	0.450023
Q9H6T0	ESRP2	0.842236	-0.247703	0.0776361	0.450023
P49593	PPM1F	1.07993	0.110936	0.0777786	0.450023
Q86UX7	FERMT3	0.900447	-0.151286	0.0778	0.450023
Q9NQW7	XPNPEP1	1.07564	0.105199	0.077866	0.450023
Q9ULW3	ABT1	0.900933	-0.150509	0.0780696	0.450491
O95202	LETM1	1.04881	0.0687553	0.0782563	0.450491
Q9BTV4	TMEM43	1.06239	0.0873164	0.0782673	0.450491
P32970	CD70	1.12718	0.172722	0.0787242	0.451994
Q8NC51	SERBP1	0.955752	-0.0652914	0.0787427	0.451994
Q8IWZ8	SUGP1	0.899772	-0.152369	0.0792467	0.454269
Q13049	TRIM32	0.916276	-0.126146	0.0794167	0.454625
Q8N9T8	KRI1	1.05777	0.0810308	0.0799334	0.456963
P40261	NNMT	1.04198	0.0593218	0.0805377	0.458023
P57772	EEFSEC	0.868005	-0.204224	0.0805923	0.458023
Q8NBS9	TXNDC5	1.0763	0.106085	0.0806079	0.458023
Q14527	HLTF	0.870281	-0.200447	0.0806161	0.458023
P67870	CSNK2B	0.968934	-0.0455301	0.0806784	0.458023
O95298	NDUFC2	0.9161	-0.126422	0.0808855	0.458023
Q9Y3Y2	CHTOP	0.90284	-0.147458	0.0808954	0.458023
P25789	PSMA4	0.96965	-0.044464	0.0809872	0.458023
P09874	PARP1	1.02906	0.0413267	0.0812629	0.458356
P26006	ITGA3	0.946758	-0.0789323	0.0814035	0.458356
Q92989	CLP1	0.918497	-0.122653	0.0814453	0.458356
Q14432	PDE3A	0.956042	-0.0648533	0.0815127	0.458356
Q99798	ACO2	1.05043	0.0709771	0.0815894	0.458356
P22314	UBA1	1.04964	0.0698986	0.0817145	0.458449
O43716	GATC	1.08392	0.116252	0.0820875	0.459793
P04350	TUBB4A	0.925148	-0.112244	0.082172	0.459793
Q13636	RAB31	1.0958	0.131989	0.0824034	0.460099
Q15004	KIAA0101	0.742631	-0.429283	0.0824519	0.460099
P83111	LACTB	1.06788	0.0947562	0.0825954	0.460099
Q9UI12	ATP6V1H	0.932801	-0.100358	0.082663	0.460099
Q92538	GBF1	0.954525	-0.0671448	0.0827883	0.46019
Q92630	DYRK2	0.882244	-0.18075	0.0832039	0.460635
Q13445	TMED1	1.40269	0.4882	0.0832386	0.460635
O43143	DHX15	1.06852	0.0956075	0.0833831	0.460635
P40692	MLH1	0.891601	-0.16553	0.0834245	0.460635
Q9BU89	DOHH	1.06475	0.0905193	0.0835206	0.460635
P04406	GAPDH	1.05334	0.0749678	0.0835236	0.460635
Q70E73	RAPH1	1.04514	0.0636941	0.083815	0.461195
O00629	KPNA4	1.05758	0.0807653	0.0838551	0.461195
P30740	SERPINB1	1.06554	0.0915899	0.083953	0.461195
Q9BX68	HINT2	1.03072	0.0436525	0.0845912	0.464096
P47712	PLA2G4A	1.0535	0.0751918	0.0847917	0.464592
Q9BRA2	TXNDC17	1.05039	0.0709305	0.0854039	0.46628
Q8NBJ5	COLGALT1	1.07533	0.104785	0.0854042	0.46628
P62753	RPS6	0.946159	-0.0798452	0.0854312	0.46628
Q9Y2R9	MRPS7	0.951719	-0.071392	0.0858507	0.467718
Q92520	FAM3C	0.926079	-0.110793	0.0859164	0.467718
P06733	ENO1	1.07601	0.105692	0.0865609	0.470619
P16885	PLCG2	1.14638	0.197082	0.0867918	0.471267
O75352	MPDU1	1.07812	0.108521	0.0869658	0.471445
P78417	GSTO1	1.05637	0.0791084	0.0871681	0.471445
Q9BU23	LMF2	1.07337	0.10215	0.0872267	0.471445
P23396	RPS3	0.951944	-0.0710508	0.0872716	0.471445
O14965	AURKA	0.897547	-0.155941	0.0880416	0.474997
P53007	SLC25A1	1.02502	0.0356501	0.0881777	0.475124
Q9Y6M7	SLC4A7	0.927354	-0.108808	0.0882914	0.475129
Q5HYI7	MTX3	1.08522	0.11799	0.0884599	0.47543
Q7L1Q6	BZW1	1.05143	0.0723591	0.0886786	0.475999
P11166	SLC2A1	0.937741	-0.0927387	0.0891281	0.47668
Q9Y6I9	TEX264	0.946114	-0.0799143	0.0891704	0.47668
Q02790	FKBP4	1.05013	0.0705659	0.0891843	0.47668
P28715	ERCC5	0.922183	-0.116876	0.0892575	0.47668
Q9UNK0	STX8	1.12143	0.165335	0.0896483	0.477576
Q96AA3	RFT1	1.11932	0.162623	0.0896517	0.477576
P54577	YARS	1.0741	0.103133	0.0898585	0.477762
Q12913	PTPRJ	0.929686	-0.105185	0.0899129	0.477762
P14317	HCLS1	0.895709	-0.158898	0.09037	0.479586
Q9BVC6	TMEM109	1.07161	0.0997836	0.0907965	0.481244
Q16512	PKN1	1.1739	0.231313	0.0909514	0.48146
O75792	RNASEH2A	0.837931	-0.255096	0.0910756	0.481514
O95155	UBE4B	0.88257	-0.180218	0.0912261	0.481562
O75438	NDUFB1	0.945466	-0.0809032	0.0913144	0.481562
Q9Y5B8	NME7	0.838991	-0.253273	0.0914741	0.481562
Q99986	VRK1	0.9516	-0.0715727	0.0915413	0.481562
O43823	AKAP8	0.944502	-0.0823745	0.0919999	0.483372
P08572	COL4A2	0.878417	-0.187022	0.0922042	0.483843
O43301	HSPA12A	1.07879	0.109419	0.0928889	0.48683
Q6IAA8	LAMTOR1	0.928595	-0.106878	0.0932594	0.487701
Q9NZD8	SPG21	0.934192	-0.098209	0.0932863	0.487701
Q16658	FSCN1	1.046	0.0648779	0.0936269	0.488876
Q9NVM4	PRMT7	0.919343	-0.121324	0.0939597	0.489977
Q92597	NDRG1	1.04726	0.0666252	0.09407	0.489977
O76094	SRP72	1.09237	0.127457	0.0946113	0.49169
P84103	SRSF3	1.04946	0.0696478	0.0946737	0.49169
Q14573	ITPR3	1.16121	0.215629	0.0947485	0.49169
Q9BYN8	MRPS26	0.954746	-0.0668112	0.0950633	0.492481
Q9Y6V7	DDX49	0.76718	-0.382362	0.0951343	0.492481
P61026	RAB10	1.05223	0.0734549	0.0955098	0.493291
P38571	LIPA	0.902571	-0.147887	0.0955247	0.493291
Q99459	CDC5L	0.923142	-0.115376	0.0957427	0.493539
P78318	IGBP1	1.06454	0.0902344	0.0958067	0.493539
Q96P48	ARAP1	0.9185	-0.122648	0.0962243	0.494764
P07355	ANXA2	1.0534	0.0750572	0.096279	0.494764
Q92688	ANP32B	1.05173	0.072771	0.0975935	0.500909
Q9BSR8	YIPF4	0.93054	-0.10386	0.0978812	0.501492
Q8N335	GPD1L	0.926456	-0.110205	0.0980776	0.501492
Q9NRL3	STRN4	0.88223	-0.180773	0.0981792	0.501492
Q16836	HADH	1.0488	0.0687432	0.0981827	0.501492
Q9HAV7	GRPEL1	1.04455	0.0628845	0.0985865	0.502946
Q99797	MIPEP	1.05949	0.0833674	0.098973	0.503513
Q66PJ3	ARL6IP4	0.954222	-0.0676033	0.0990009	0.503513
Q16186	ADRM1	0.968713	-0.0458586	0.0991047	0.503513
P11279	LAMP1	1.02852	0.040571	0.0991749	0.503513
Q08752	PPID	1.0511	0.071896	0.0994856	0.504483
Q9NRG9	AAAS	1.10343	0.141989	0.100265	0.507824
P98194	ATP2C1	0.813792	-0.297267	0.100516	0.508484
Q9P265	DIP2B	0.94486	-0.0818278	0.100691	0.508759
O95834	EML2	1.05235	0.0736207	0.100873	0.508806
Q99613	EIF3C	0.840499	-0.250682	0.100941	0.508806
P30041	PRDX6	1.04068	0.0575326	0.101227	0.509597
P58546	MTPN	1.05325	0.0748486	0.101428	0.509597
Q9UBN7	HDAC6	1.12629	0.171583	0.10146	0.509597
O60921	HUS1	1.09643	0.132819	0.101937	0.511382
Q6Y7W6	GIGYF2	0.924646	-0.113027	0.10252	0.511891
Q9Y618	NCOR2	0.907402	-0.140187	0.102623	0.511891
Q13123	IK	0.941902	-0.0863505	0.102637	0.511891
Q9Y2R4	DDX52	0.87311	-0.195765	0.102687	0.511891
Q6IAN0	DHRS7B	1.11109	0.151972	0.102715	0.511891
Q8WXI9	GATAD2B	0.940541	-0.0884372	0.102947	0.511891
Q9UKL0	RCOR1	1.05396	0.0758222	0.102965	0.511891
Q12996	CSTF3	1.0398	0.0563104	0.103009	0.511891
Q86V48	LUZP1	0.942685	-0.0851524	0.103346	0.512962
P05783	KRT18	1.04876	0.0686778	0.103673	0.51398
P20073	ANXA7	1.05313	0.0746794	0.104051	0.515249
Q13131	PRKAA1	0.946011	-0.0800707	0.104942	0.51818
P49411	TUFM	1.06392	0.0893876	0.104945	0.51818
P49327	FASN	0.972201	-0.0406741	0.105013	0.51818
Q13155	AIMP2	1.06564	0.0917187	0.105134	0.51818
O95302	FKBP9	0.957751	-0.0622771	0.105507	0.519282
Q68EM7	ARHGAP17	1.07492	0.104227	0.105709	0.519282
P10155	TROVE2	1.05319	0.0747676	0.105727	0.519282
Q8TCT9	HM13	0.886157	-0.174366	0.106008	0.519631
Q8WWH5	TRUB1	0.964721	-0.051817	0.106125	0.519631
P19525	EIF2AK2	1.07582	0.105432	0.106284	0.519631
Q969X5	ERGIC1	1.03903	0.055239	0.106291	0.519631
Q8N6H7	ARFGAP2	0.945189	-0.081325	0.106537	0.520233
Q07021	C1QBP	1.06996	0.0975561	0.10686	0.520647
P51570	GALK1	1.07328	0.102031	0.106888	0.520647
P61313	RPL15	1.10192	0.140018	0.106992	0.520647
Q9H2U2	PPA2	1.02921	0.0415413	0.107227	0.520928
P62333	PSMC6	1.05598	0.078582	0.107379	0.520928
O14641	DVL2	0.917397	-0.124382	0.10742	0.520928
Q9H0W9	C11orf54	1.09084	0.125434	0.10805	0.522894
Q9NXE8	CWC25	0.915985	-0.126604	0.108074	0.522894
O60749	SNX2	0.955904	-0.0650631	0.109564	0.528947
Q9UM22	EPDR1	0.821312	-0.283997	0.109576	0.528947
P82663	MRPS25	1.09694	0.133485	0.110259	0.531413
Q9Y237	PIN4	0.925881	-0.111101	0.110339	0.531413
P48643	CCT5	0.955215	-0.066102	0.110766	0.532863
O43159	RRP8	1.06102	0.0854505	0.111081	0.533344
Q8WWY3	PRPF31	0.957367	-0.0628557	0.111119	0.533344
Q9NUL3	STAU2	0.955169	-0.0661722	0.111304	0.533533
Q9UJX5	ANAPC4	0.901284	-0.149947	0.111411	0.533533
P49840	GSK3A	0.952753	-0.069826	0.112247	0.536929
O00154	ACOT7	1.07856	0.109108	0.112515	0.537176
O15514	POLR2D	0.936999	-0.0938812	0.112554	0.537176
P35221	CTNNA1	0.902027	-0.148757	0.112858	0.537176
Q9Y3F4	STRAP	0.971621	-0.0415344	0.11294	0.537176
Q9Y5S9	RBM8A	1.0509	0.0716196	0.113317	0.537176
P63000	RAC1	1.06179	0.0864964	0.113529	0.537176
O60784	TOM1	0.926979	-0.109392	0.113614	0.537176
Q15102	PAFAH1B3	1.04095	0.0578978	0.11364	0.537176
Q9NW68	BSDC1	1.1049	0.143917	0.113733	0.537176
O43324	EEF1E1	1.04443	0.0627137	0.113753	0.537176
Q8WUZ0	BCL7C	0.628721	-0.669509	0.113815	0.537176
Q16204	CCDC6	0.953388	-0.068864	0.113827	0.537176
Q9NUI1	DECR2	0.956573	-0.0640535	0.114302	0.538815
Q9GZU8	FAM192A	0.942327	-0.0857009	0.114968	0.540829
Q9NRY5	FAM114A2	1.07444	0.103586	0.115092	0.540829
Q9Y6I4	USP3	0.938791	-0.0911238	0.115114	0.540829
Q07954	LRP1	0.89082	-0.166794	0.115295	0.54108
Q96D15	RCN3	1.0766	0.106486	0.115435	0.541134
P62263	RPS14	0.921578	-0.117822	0.115644	0.541511
P49841	GSK3B	0.924203	-0.113719	0.116591	0.54519
Q9H4L7	SMARCAD1	0.881132	-0.18257	0.116688	0.54519
P55265	ADAR	0.93616	-0.0951735	0.117178	0.546875
Q15181	PPA1	1.05405	0.0759473	0.117697	0.548689
O60684	KPNA6	0.976008	-0.0350347	0.11784	0.548747
P62310	LSM3	1.06374	0.0891519	0.118401	0.550754
Q9Y3U8	RPL36	0.9509	-0.0726343	0.11861	0.551079
Q9NQT4	EXOSC5	0.944375	-0.0825684	0.118732	0.551079
Q16401	PSMD5	1.05848	0.0819935	0.118987	0.551655
Q9UI30	TRMT112	0.949432	-0.074864	0.119237	0.552206
Q6P161	MRPL54	1.07626	0.106024	0.119808	0.55365
P00367	GLUD1	1.04076	0.0576405	0.119867	0.55365
P31751	AKT2	0.91218	-0.132609	0.12006	0.55365
Q9P2N5	RBM27	0.903893	-0.145776	0.120073	0.55365
P23258	TUBG1	0.953365	-0.0688989	0.120252	0.553867
Q9H4L4	SENP3	1.05748	0.0806293	0.120838	0.554201
P52597	HNRNPF	1.04498	0.0634764	0.120953	0.554201
Q16630	CPSF6	1.04357	0.0615308	0.121118	0.554201
Q15126	PMVK	1.05926	0.0830614	0.121194	0.554201
Q9NPH3	IL1RAP	0.927014	-0.109337	0.121213	0.554201
Q96R06	SPAG5	0.931434	-0.102475	0.121325	0.554201
Q9Y6M9	NDUFB9	0.96894	-0.0455205	0.121492	0.554201
P41223	BUD31	0.936134	-0.0952125	0.121715	0.554201
Q9NVR2	INTS10	0.928765	-0.106615	0.121754	0.554201
Q9H0P0	NT5C3A	1.06661	0.0930365	0.121942	0.554201
Q9HC52	CBX8	0.937549	-0.0930338	0.121976	0.554201
Q9Y2T3	GDA	1.04886	0.0688204	0.12208	0.554201
Q5VW32	BROX	0.953257	-0.0690628	0.122177	0.554201
Q6I9Y2	THOC7	1.06542	0.0914179	0.122272	0.554201
O00425	IGF2BP3	0.956154	-0.0646847	0.12243	0.554201
Q9BXW6	OSBPL1A	0.90727	-0.140397	0.122497	0.554201
Q15046	KARS	1.04607	0.0649835	0.122647	0.554201
O95433	AHSA1	1.04816	0.067857	0.122712	0.554201
Q9H6T3	RPAP3	0.950583	-0.0731152	0.122832	0.554201
Q8N0U8	VKORC1L1	0.969145	-0.0452156	0.123045	0.554201
Q8WVV9	HNRNPLL	1.05443	0.0764591	0.123083	0.554201
P46976	GYG1	0.940743	-0.0881273	0.123345	0.554788
P12268	IMPDH2	1.03422	0.0485376	0.123895	0.555793
A3KMH1	VWA8	1.28996	0.367321	0.123911	0.555793
P37268	FDFT1	0.93455	-0.0976568	0.124	0.555793
P11717	IGF2R	0.922358	-0.116601	0.124135	0.555793
P49247	RPIA	1.10294	0.14136	0.124413	0.555793
Q9BXK5	BCL2L13	0.948087	-0.0769084	0.124433	0.555793
Q9Y376	CAB39	1.10067	0.138376	0.124558	0.555793
Q8N556	AFAP1	1.07492	0.104235	0.124622	0.555793
Q9GZR7	DDX24	0.918669	-0.122382	0.125111	0.557124
O14530	TXNDC9	1.04066	0.0575044	0.125185	0.557124
P30048	PRDX3	1.04564	0.0643826	0.126271	0.560978
P62280	RPS11	0.955181	-0.0661534	0.126357	0.560978
Q9H0H0	INTS2	0.944229	-0.0827916	0.126485	0.560978
Q96J42	TXNDC15	0.877069	-0.189237	0.126582	0.560978
Q9H1E3	NUCKS1	1.28529	0.362093	0.126901	0.561359
P00558	PGK1	1.07016	0.0978273	0.126934	0.561359
Q9H6Y2	WDR55	0.945758	-0.0804566	0.127669	0.563544
P04080	CSTB	0.95309	-0.069315	0.127696	0.563544
O94760	DDAH1	1.03318	0.0470935	0.128685	0.567058
Q9Y3E5	PTRH2	1.07215	0.100501	0.128761	0.567058
Q13286	CLN3	0.929083	-0.10612	0.129042	0.567546
P52306	RAP1GDS1	0.945488	-0.0808692	0.12914	0.567546
O43615	TIMM44	1.02791	0.039709	0.129797	0.569839
P55957	BID	1.04574	0.0645298	0.130494	0.572303
Q14BN4	SLMAP	0.921886	-0.11734	0.131427	0.575507
Q96M27	PRRC1	1.04705	0.0663244	0.131607	0.575507
P07203	GPX1	1.04275	0.0603865	0.131634	0.575507
P00966	ASS1	1.02204	0.0314561	0.132456	0.577842
Q9BT78	COPS4	1.04074	0.0576095	0.132652	0.577842
Q6IN84	MRM1	1.06916	0.0964805	0.132677	0.577842
P50750	CDK9	0.949347	-0.0749927	0.132716	0.577842
O60313	OPA1	0.947754	-0.0774147	0.13311	0.578313
P00374	DHFR	0.954899	-0.0665797	0.133142	0.578313
Q9NY33	DPP3	0.972566	-0.0401323	0.133235	0.578313
Q13952	NFYC	0.975049	-0.0364536	0.133685	0.579667
P61964	WDR5	1.06521	0.0911429	0.134791	0.583616
Q9BTT0	ANP32E	1.05996	0.0840101	0.134872	0.583616
P29692	EEF1D	1.08905	0.123073	0.135134	0.583672
O76003	GLRX3	1.04765	0.0671515	0.135162	0.583672
Q8N1G0	ZNF687	0.942135	-0.0859949	0.135343	0.583858
Q9H6W3	C14orf169	0.942129	-0.0860036	0.135646	0.584565
Q16881	TXNRD1	1.0507	0.071349	0.136211	0.586383
Q9C0B1	FTO	1.05464	0.0767542	0.136345	0.586383
P20290	BTF3	0.952369	-0.0704079	0.13651	0.586494
Q9BV40	VAMP8	0.888162	-0.171106	0.136718	0.586789
P67775	PPP2CA	1.07521	0.104616	0.137649	0.589615
Q9BZI7	UPF3B	0.934121	-0.0983189	0.137906	0.589615
Q9UQB8	BAIAP2	0.927395	-0.108745	0.137946	0.589615
O75054	IGSF3	0.934431	-0.0978398	0.138082	0.589615
Q9UK76	HN1	0.936969	-0.0939274	0.138086	0.589615
Q7RTP6	MICAL3	0.911824	-0.133173	0.138292	0.589615
P78310	CXADR	0.951339	-0.0719686	0.138355	0.589615
Q5ZPR3	CD276	0.924333	-0.113515	0.138649	0.590271
Q9H4I3	TRABD	0.910782	-0.134822	0.138927	0.59086
Q9P035	HACD3	1.07275	0.10131	0.139279	0.591761
Q86SF2	GALNT7	0.935937	-0.0955163	0.140036	0.593793
Q68CZ2	TNS3	0.931094	-0.103002	0.140039	0.593793
Q9Y6G5	COMMD10	0.937728	-0.0927591	0.140208	0.593914
Q9NUP9	LIN7C	0.922562	-0.116282	0.140446	0.593948
P62195	PSMC5	0.95494	-0.0665182	0.140498	0.593948
Q15121	PEA15	1.10308	0.141544	0.141365	0.597015
Q02218	OGDH	0.969848	-0.0441695	0.141583	0.597338
Q13427	PPIG	1.04	0.0565783	0.141842	0.597703
P62826	RAN	1.03108	0.0441621	0.142143	0.597703
Q6IBS0	TWF2	1.0474	0.0668128	0.142265	0.597703
Q9BQ52	ELAC2	0.948937	-0.075615	0.142377	0.597703
P80303	NUCB2	1.05516	0.0774662	0.142378	0.597703
P62750	RPL23A	0.975572	-0.0356795	0.142599	0.597868
Q86TC9	MYPN	0.964871	-0.0515924	0.1427	0.597868
Q9H2M9	RAB3GAP2	0.965292	-0.050962	0.143163	0.59921
O15195	VILL	1.09471	0.130548	0.143869	0.601568
Q9BYD6	MRPL1	1.06284	0.0879212	0.144121	0.602028
Q16666	IFI16	0.936369	-0.0948506	0.144374	0.602485
Q96JJ7	TMX3	1.08398	0.116343	0.145094	0.604893
Q6UVK1	CSPG4	0.878758	-0.186462	0.145284	0.605087
Q5JSH3	WDR44	0.965671	-0.0503968	0.14558	0.605447
Q6NW29	RWDD4	1.05836	0.0818332	0.145657	0.605447
Q9Y2Z0	SUGT1	0.968828	-0.0456869	0.145839	0.605603
O95999	BCL10	1.05969	0.0836399	0.146276	0.606823
Q9Y2D4	EXOC6B	0.898791	-0.153942	0.146657	0.607806
Q3ZCW2	LGALSL	0.928466	-0.107078	0.147056	0.608863
P14314	PRKCSH	1.03814	0.0539994	0.147467	0.60985
Q9H078	CLPB	0.949644	-0.0745409	0.147584	0.60985
P30084	ECHS1	1.08182	0.113457	0.148167	0.611114
Q14061	COX17	0.892415	-0.164214	0.148391	0.611114
Q9Y4L1	HYOU1	1.03543	0.0502354	0.148441	0.611114
Q6DD88	ATL3	1.06978	0.0973116	0.14849	0.611114
Q96FZ2	HMCES	0.952953	-0.0695225	0.148763	0.611114
P22087	FBL	1.04247	0.0600004	0.148822	0.611114
Q99447	PCYT2	0.963526	-0.0536052	0.148904	0.611114
Q9Y2L9	LRCH1	1.09694	0.133489	0.149542	0.613137
O14880	MGST3	1.06728	0.0939376	0.150456	0.615391
O14639	ABLIM1	1.16313	0.218013	0.150484	0.615391
Q15165	PON2	1.03798	0.0537799	0.150529	0.615391
Q9BXW7	CECR5	1.07216	0.100516	0.151429	0.617011
Q9Y383	LUC7L2	1.05505	0.0773058	0.151471	0.617011
Q15084	PDIA6	1.05497	0.0772052	0.151735	0.617011
Q14257	RCN2	0.937838	-0.0925899	0.151889	0.617011
Q9HCD5	NCOA5	1.07091	0.0988437	0.151939	0.617011
Q9NS69	TOMM22	1.06928	0.0966332	0.15236	0.617011
Q9NR09	BIRC6	0.954422	-0.0673002	0.152887	0.617011
Q9NQT8	KIF13B	1.05951	0.0833931	0.1531	0.617011
O75964	ATP5L	1.05039	0.0709208	0.153181	0.617011
Q9Y224	C14orf166	1.05637	0.0791169	0.153228	0.617011
O60832	DKC1	1.10472	0.143683	0.153247	0.617011
Q9UNN5	FAF1	1.06113	0.0855976	0.153396	0.617011
Q9NZB2	FAM120A	1.06915	0.0964654	0.153444	0.617011
P48634	PRRC2A	0.949242	-0.075152	0.153519	0.617011
O00264	PGRMC1	1.04989	0.0702395	0.153523	0.617011
Q9NUL7	DDX28	0.863919	-0.211032	0.153614	0.617011
Q13505	MTX1	0.959178	-0.0601296	0.153625	0.617011
Q13315	ATM	0.865183	-0.208922	0.153757	0.617011
P78344	EIF4G2	1.04482	0.0632611	0.153834	0.617011
Q6VY07	PACS1	0.949932	-0.0741045	0.15385	0.617011
Q68CQ7	GLT8D1	0.928446	-0.10711	0.15479	0.61959
Q13625	TP53BP2	1.06369	0.0890845	0.154947	0.61959
Q96SU4	OSBPL9	1.04107	0.0580716	0.155068	0.61959
Q15393	SF3B3	1.03204	0.0455018	0.155183	0.61959
Q6PL18	ATAD2	0.897274	-0.15638	0.155228	0.61959
Q96EY7	PTCD3	1.04746	0.0668933	0.156006	0.622108
Q9GZR2	REXO4	0.927752	-0.108189	0.156255	0.622513
Q14147	DHX34	0.890296	-0.167643	0.15652	0.62298
Q8IV38	ANKMY2	0.933495	-0.0992853	0.156986	0.623627
O43684	BUB3	0.958298	-0.061454	0.157013	0.623627
Q13823	GNL2	0.916373	-0.125993	0.157126	0.623627
P05023	ATP1A1	0.969334	-0.0449343	0.157321	0.623628
Q9NU22	MDN1	0.891782	-0.165237	0.157485	0.623628
P50395	GDI2	1.04937	0.0695286	0.15757	0.623628
Q8WUW1	BRK1	0.93083	-0.10341	0.1579	0.62435
Q13620	CUL4B	0.959921	-0.0590129	0.158238	0.625098
P18887	XRCC1	1.08812	0.121841	0.158524	0.625643
Q6NYC1	JMJD6	1.08307	0.115122	0.158912	0.62659
P52564	MAP2K6	1.5141	0.598464	0.159329	0.627647
Q6P6C2	ALKBH5	0.922384	-0.11656	0.159523	0.627824
P35900	KRT20	1.10415	0.142934	0.159816	0.627906
P22234	PAICS	1.03687	0.0522359	0.159878	0.627906
P00403	MT-CO2	0.971923	-0.0410857	0.160107	0.627906
Q9H9L3	ISG20L2	1.10893	0.149166	0.160211	0.627906
Q9UNP9	PPIE	0.842172	-0.247813	0.160288	0.627906
Q86VQ1	GLCCI1	0.949012	-0.0755021	0.161142	0.630668
Q27J81	INF2	1.05803	0.081377	0.161648	0.631618
Q12904	AIMP1	1.0546	0.0766984	0.161847	0.631618
P52298	NCBP2	1.05725	0.0803122	0.161878	0.631618
P49588	AARS	0.961663	-0.0563973	0.161984	0.631618
P01008	SERPINC1	1.06711	0.0937123	0.162653	0.632983
Q8NBF2	NHLRC2	1.043	0.0607353	0.16287	0.632983
Q9Y3C1	NOP16	0.964426	-0.0522583	0.162943	0.632983
P51911	CNN1	0.902877	-0.147399	0.163187	0.632983
Q13158	FADD	0.955239	-0.0660666	0.16338	0.632983
Q9UHB7	AFF4	0.949743	-0.0743905	0.163694	0.632983
O43709	WBSCR22	0.876387	-0.190361	0.163695	0.632983
Q86TB9	PATL1	0.962899	-0.0545434	0.16429	0.632983
O95772	STARD3NL	0.873819	-0.194594	0.164449	0.632983
Q04323	UBXN1	0.965242	-0.0510381	0.164464	0.632983
P55786	NPEPPS	1.03331	0.0472749	0.164465	0.632983
P35611	ADD1	0.930825	-0.103418	0.164478	0.632983
O14656	TOR1A	1.0827	0.114631	0.164814	0.632983
P68402	PAFAH1B2	1.0752	0.104605	0.164991	0.632983
O75717	WDHD1	0.967593	-0.0475279	0.165137	0.632983
Q9Y5J7	TIMM9	1.17962	0.238319	0.16514	0.632983
Q9H2J4	PDCL3	0.962883	-0.0545677	0.165163	0.632983
Q8WX93	PALLD	0.93192	-0.101723	0.165384	0.632983
Q16762	TST	0.879717	-0.184888	0.165422	0.632983
Q9H467	CUEDC2	0.734525	-0.445117	0.165466	0.632983
Q8IXT5	RBM12B	1.06287	0.0879668	0.16572	0.632983
P62273	RPS29	1.13898	0.187741	0.165824	0.632983
Q9H910	HN1L	0.961591	-0.0565049	0.165919	0.632983
Q9Y3D8	AK6	1.05411	0.076027	0.165935	0.632983
P29966	MARCKS	0.858826	-0.219562	0.166367	0.63345
Q9H0G5	NSRP1	0.919359	-0.1213	0.166388	0.63345
Q9H788	SH2D4A	0.966268	-0.049504	0.166508	0.63345
O94842	TOX4	0.937182	-0.0935985	0.166967	0.634349
Q12788	TBL3	0.962737	-0.0547865	0.167153	0.634349
P50583	NUDT2	1.03783	0.0535725	0.167449	0.634349
Q9NRP2	CMC2	0.92363	-0.114613	0.167532	0.634349
Q9H0E2	TOLLIP	0.92383	-0.114301	0.167585	0.634349
Q16775	HAGH	1.03991	0.0564525	0.167646	0.634349
O75390	CS	1.05353	0.0752287	0.167857	0.634529
Q5T2T1	MPP7	0.9403	-0.0888075	0.168347	0.634529
O75116	ROCK2	0.966349	-0.0493838	0.168351	0.634529
Q9BZL6	PRKD2	0.942101	-0.0860456	0.16849	0.634529
O75323	GBAS	1.07054	0.0983333	0.168593	0.634529
P67809	YBX1	0.852736	-0.229828	0.168671	0.634529
Q8IV50	LYSMD2	0.944173	-0.0828776	0.168746	0.634529
Q9H900	ZWILCH	0.915757	-0.126963	0.169473	0.636692
Q9GZS1	POLR1E	1.11326	0.154786	0.169869	0.63704
P13667	PDIA4	1.02386	0.0340174	0.169931	0.63704
P16989	YBX3	0.915265	-0.127739	0.170018	0.63704
O15427	SLC16A3	0.936319	-0.0949281	0.170931	0.638515
Q13011	ECH1	1.03404	0.0482868	0.171009	0.638515
Q8NFH5	NUP35	1.03422	0.0485414	0.171011	0.638515
Q00534	CDK6	1.03557	0.050422	0.171144	0.638515
O14976	GAK	1.08401	0.116376	0.171169	0.638515
P08397	HMBS	1.0763	0.106074	0.17224	0.640945
Q14181	POLA2	1.05578	0.0783128	0.172349	0.640945
Q13685	AAMP	0.892934	-0.163375	0.172488	0.640945
P14324	FDPS	1.04229	0.0597561	0.172621	0.640945
Q93100	PHKB	0.717785	-0.478377	0.172675	0.640945
Q14839	CHD4	0.966175	-0.0496432	0.172732	0.640945
Q8WUA4	GTF3C2	1.0926	0.127772	0.173071	0.641261
Q13951	CBFB	1.05561	0.0780789	0.173244	0.641261
O60671	RAD1	0.891785	-0.165232	0.173343	0.641261
Q9UHD8	SEPT9	0.962294	-0.0554506	0.173425	0.641261
P63272	SUPT4H1	1.03735	0.0528993	0.173654	0.641317
P09104	ENO2	0.935146	-0.0967359	0.173755	0.641317
P05423	POLR3D	0.91784	-0.123685	0.174164	0.641317
Q86XL3	ANKLE2	0.932514	-0.100802	0.174166	0.641317
P21281	ATP6V1B2	1.07569	0.105258	0.174219	0.641317
P50454	SERPINH1	1.0405	0.0572799	0.174352	0.641317
Q6FI81	CIAPIN1	0.901334	-0.149866	0.175195	0.643598
Q6L8Q7	PDE12	1.06022	0.0843676	0.175277	0.643598
Q9UH65	SWAP70	1.06756	0.0943238	0.175457	0.6437
Q4G0N4	NADK2	1.10626	0.145692	0.17573	0.643858
Q9UFN0	NIPSNAP3A	1.14868	0.199976	0.175961	0.643858
Q8WXF1	PSPC1	1.05525	0.0775788	0.17603	0.643858
P60903	S100A10	0.908658	-0.138191	0.176111	0.643858
Q00169	PITPNA	1.04649	0.065554	0.176498	0.644608
Q01658	DR1	1.07822	0.108656	0.176622	0.644608
Q6UW63	KDELC1	0.930251	-0.104308	0.177064	0.6448
P50148	GNAQ	0.887776	-0.171733	0.177067	0.6448
P26599	PTBP1	1.05057	0.0711738	0.177133	0.6448
Q14814	MEF2D	0.881986	-0.181172	0.177759	0.646523
O75569	PRKRA	1.06578	0.0919073	0.178147	0.647376
Q13287	NMI	0.919527	-0.121035	0.178734	0.64895
P29218	IMPA1	1.02512	0.0357878	0.179438	0.649405
Q12888	TP53BP1	1.03919	0.0554651	0.17944	0.649405
Q96S53	TESK2	1.14269	0.192434	0.179737	0.649405
Q9BVI4	NOC4L	0.951991	-0.0709805	0.179847	0.649405
O95994	AGR2	0.956415	-0.0642919	0.179868	0.649405
Q9H4G0	EPB41L1	0.971341	-0.0419496	0.179919	0.649405
Q86X27	RALGPS2	1.09796	0.134829	0.179937	0.649405
Q8IZP0	ABI1	1.05868	0.0822602	0.180306	0.65018
Q01968	OCRL	0.932183	-0.101315	0.180596	0.650393
Q8NEJ9	NGDN	0.855187	-0.225689	0.18076	0.650393
Q9UKN8	GTF3C4	0.94657	-0.0792189	0.180827	0.650393
Q9P2K8	EIF2AK4	0.925572	-0.111582	0.181174	0.650995
O43504	LAMTOR5	0.948045	-0.0769722	0.181303	0.650995
Q14671	PUM1	0.96401	-0.0528793	0.181663	0.651733
O43598	DNPH1	1.04611	0.0650342	0.182049	0.652034
Q9NVS9	PNPO	0.961874	-0.0560807	0.182156	0.652034
P49643	PRIM2	0.964571	-0.0520408	0.182211	0.652034
P49748	ACADVL	1.05851	0.0820364	0.182857	0.652342
Q07955	SRSF1	0.944381	-0.0825592	0.18299	0.652342
Q9Y5A9	YTHDF2	0.954968	-0.0664761	0.183109	0.652342
Q5T653	MRPL2	1.06688	0.093403	0.183198	0.652342
Q9Y4P3	TBL2	1.05189	0.072987	0.183396	0.652342
Q9Y3E7	CHMP3	0.943443	-0.0839929	0.183443	0.652342
Q17RC7	EXOC3L4	1.0687	0.0958588	0.183472	0.652342
O60701	UGDH	1.03231	0.0458745	0.183614	0.652342
P62829	RPL23	0.939844	-0.0895063	0.183689	0.652342
Q96DI7	SNRNP40	0.949598	-0.0746107	0.183936	0.652547
Q92878	RAD50	0.953557	-0.0686089	0.18414	0.652547
P23284	PPIB	1.05236	0.0736291	0.18421	0.652547
O95232	LUC7L3	1.04734	0.0667264	0.184376	0.652549
Q14160	SCRIB	0.943994	-0.0831508	0.18452	0.652549
Q09161	NCBP1	1.04208	0.0594638	0.184802	0.652996
Q7L2H7	EIF3M	1.05031	0.0708083	0.185012	0.653194
P10599	TXN	1.03731	0.0528419	0.185175	0.653221
P09001	MRPL3	0.960833	-0.057643	0.186093	0.655509
P60660	MYL6	1.04886	0.0688181	0.186134	0.655509
Q9BSY4	CHCHD5	1.06072	0.085046	0.186925	0.657332
Q04446	GBE1	0.969225	-0.0450961	0.187026	0.657332
Q9NQ29	LUC7L	0.96602	-0.0498745	0.187296	0.657332
Q99598	TSNAX	0.980037	-0.0290925	0.187503	0.657332
Q9H2H8	PPIL3	1.05081	0.0715054	0.187595	0.657332
Q9BVS4	RIOK2	0.904149	-0.145368	0.187597	0.657332
Q8NEW0	SLC30A7	0.959137	-0.0601906	0.18775	0.657332
Q6PJT7	ZC3H14	0.96638	-0.0493374	0.188031	0.657332
P30101	PDIA3	1.04066	0.0574966	0.188112	0.657332
O15511	ARPC5	0.960885	-0.0575637	0.18821	0.657332
Q9NRW7	VPS45	0.830806	-0.267416	0.188581	0.657881
P18615	NELFE	0.950188	-0.0737154	0.188693	0.657881
P62304	SNRPE	1.06421	0.0897872	0.189007	0.657881
P35222	CTNNB1	0.919593	-0.120933	0.189122	0.657881
Q05519	SRSF11	1.04194	0.0592677	0.189277	0.657881
P53004	BLVRA	1.04033	0.0570376	0.189303	0.657881
P61160	ACTR2	0.962786	-0.0547127	0.19057	0.660735
Q8WXA9	SREK1	1.06729	0.093946	0.190679	0.660735
P43307	SSR1	1.03505	0.0497062	0.190861	0.660735
Q9Y5S2	CDC42BPB	0.935256	-0.096567	0.191356	0.660735
P48506	GCLC	1.06969	0.0971971	0.191358	0.660735
Q9BSJ2	TUBGCP2	0.95506	-0.0663369	0.191448	0.660735
Q13546	RIPK1	0.812539	-0.299492	0.191652	0.660735
P57105	SYNJ2BP	1.04303	0.060783	0.192069	0.660735
P62312	LSM6	1.06141	0.0859871	0.192169	0.660735
P08648	ITGA5	0.944306	-0.0826739	0.192211	0.660735
P43897	TSFM	1.02825	0.0401855	0.192656	0.660735
O14773	TPP1	0.901674	-0.149323	0.192721	0.660735
O75674	TOM1L1	0.930981	-0.103176	0.192776	0.660735
O15305	PMM2	1.03724	0.0527478	0.192776	0.660735
O14617	AP3D1	0.959302	-0.059943	0.192814	0.660735
P26368	U2AF2	1.04622	0.0651845	0.192935	0.660735
O94903	PROSC	1.05198	0.0731095	0.193073	0.660735
P60059	SEC61G	1.17319	0.230434	0.193105	0.660735
Q9HAS0	C17orf75	1.09234	0.127423	0.193228	0.660735
P49902	NT5C2	1.03946	0.0558314	0.193256	0.660735
Q06787	FMR1	0.958323	-0.0614161	0.19367	0.661613
O43847	NRDC	0.948228	-0.0766948	0.19427	0.662767
P61158	ACTR3	1.03298	0.0468156	0.194322	0.662767
P60510	PPP4C	0.97315	-0.0392656	0.194725	0.663606
Q9Y450	HBS1L	0.964563	-0.0520531	0.194936	0.663791
Q9Y6M5	SLC30A1	0.971546	-0.0416463	0.195386	0.663885
P28370	SMARCA1	0.918756	-0.122246	0.195419	0.663885
Q6P1Q9	METTL2B	0.865047	-0.20915	0.195912	0.663885
Q92667	AKAP1	0.949007	-0.0755087	0.196178	0.663885
Q06587	RING1	1.02605	0.037104	0.196248	0.663885
Q3ZCQ8	TIMM50	1.04592	0.0647698	0.196268	0.663885
O95159	ZFPL1	1.06847	0.0955406	0.196357	0.663885
Q5T440	IBA57	0.964672	-0.0518892	0.196393	0.663885
Q9NVC6	MED17	0.945869	-0.0802874	0.196563	0.663885
P17612	PRKACA	1.08247	0.114329	0.196914	0.663885
Q14232	EIF2B1	1.05154	0.0725095	0.196925	0.663885
Q9P1Z2	CALCOCO1	1.08399	0.116357	0.197024	0.663885
Q9UBX3	SLC25A10	1.03095	0.0439794	0.197351	0.663885
Q8N5M4	TTC9C	1.04242	0.0599422	0.197514	0.663885
Q9BUK6	MSTO1	1.06478	0.0905619	0.197591	0.663885
Q9BQ48	MRPL34	0.913925	-0.129852	0.197768	0.663885
Q9UER7	DAXX	0.936129	-0.0952204	0.19778	0.663885
Q8WWV3	RTN4IP1	0.970273	-0.0435378	0.197796	0.663885
Q8IY17	PNPLA6	1.08071	0.111985	0.198054	0.664165
Q9C005	DPY30	0.931729	-0.102018	0.198403	0.664165
Q9C037	TRIM4	1.04625	0.0652216	0.198767	0.664165
Q8TCT8	SPPL2A	0.959294	-0.0599552	0.198801	0.664165
Q8IU81	IRF2BP1	0.845659	-0.241853	0.198954	0.664165
Q9UPN3	MACF1	1.0411	0.05811	0.199087	0.664165
O75844	ZMPSTE24	1.04707	0.066362	0.199165	0.664165
O00442	RTCA	1.04323	0.0610596	0.199171	0.664165
Q8NBJ7	SUMF2	1.02431	0.0346558	0.199297	0.664165
Q9Y512	SAMM50	1.04889	0.0688685	0.199929	0.664864
Q15036	SNX17	0.909374	-0.137054	0.199937	0.664864
P34931	HSPA1L	1.04141	0.058532	0.200046	0.664864
Q9Y697	NFS1	0.93219	-0.101304	0.200137	0.664864
Q68E01	INTS3	0.943653	-0.0836715	0.20056	0.665746
P40926	MDH2	1.0489	0.0688722	0.202435	0.671441
P35244	RPA3	1.03404	0.0482864	0.20288	0.672388
Q8NFI3	ENGASE	1.09132	0.126077	0.203052	0.672431
O60841	EIF5B	0.924622	-0.113064	0.203496	0.673076
Q9BV44	THUMPD3	1.03519	0.0498951	0.203635	0.673076
Q9P0L0	VAPA	1.03798	0.0537747	0.203726	0.673076
O00743	PPP6C	0.970755	-0.0428205	0.204428	0.674451
Q9BUI4	POLR3C	1.09034	0.124776	0.204462	0.674451
O00165	HAX1	0.954294	-0.0674947	0.204791	0.6746
Q9Y289	SLC5A6	0.930201	-0.104386	0.204826	0.6746
Q9NX74	DUS2	1.03633	0.05149	0.205051	0.674672
P51553	IDH3G	1.03609	0.0511428	0.205168	0.674672
Q8TEM1	NUP210	1.04553	0.0642407	0.206679	0.678232
O95633	FSTL3	0.865421	-0.208525	0.206978	0.678232
P27695	APEX1	1.0647	0.0904524	0.20705	0.678232
Q12873	CHD3	0.943296	-0.0842173	0.207153	0.678232
P62834	RAP1A	1.04309	0.0608574	0.207193	0.678232
O15042	U2SURP	0.957686	-0.0623759	0.207215	0.678232
Q96ME1	FBXL18	0.951068	-0.0723802	0.208141	0.680386
P39656	DDOST	1.05388	0.0757069	0.208196	0.680386
P57081	WDR4	1.04564	0.0643833	0.208465	0.680713
Q69YN2	CWF19L1	0.960888	-0.0575593	0.208748	0.680713
Q7Z4S6	KIF21A	0.933894	-0.0986695	0.209167	0.680713
O75521	ECI2	1.04931	0.0694421	0.209261	0.680713
Q9UFG5	C19orf25	0.936168	-0.0951608	0.20953	0.680713
O75150	RNF40	0.943671	-0.0836437	0.209588	0.680713
Q9P2R3	ANKFY1	0.928354	-0.107254	0.209677	0.680713
P48735	IDH2	1.04921	0.0693064	0.209925	0.680713
Q96IJ6	GMPPA	0.958307	-0.0614402	0.209966	0.680713
Q9Y2Q3	GSTK1	1.04462	0.0629746	0.210325	0.680713
O00233	PSMD9	0.970785	-0.042776	0.210335	0.680713
Q9H3U5	MFSD1	0.880977	-0.182824	0.210373	0.680713
O43809	NUDT21	1.04356	0.0615119	0.210393	0.680713
Q9NQS1	AVEN	1.09302	0.128318	0.210653	0.680892
Q9H7D7	WDR26	0.948509	-0.076266	0.210772	0.680892
Q9NWU5	MRPL22	0.962684	-0.0548661	0.211524	0.6828
P61088	UBE2N	1.05432	0.0763181	0.212091	0.684107
Q14165	MLEC	1.03208	0.0455575	0.2125	0.684904
Q53H12	AGK	1.06642	0.0927737	0.21274	0.684923
Q3ZAQ7	VMA21	1.12636	0.17167	0.212931	0.684923
P62879	GNB2	0.966302	-0.0494538	0.212993	0.684923
P02792	FTL	1.03867	0.0547391	0.213179	0.684999
Q9BYD3	MRPL4	1.02878	0.0409349	0.214126	0.687516
P42696	RBM34	0.935348	-0.0964256	0.214702	0.688821
O75223	GGCT	1.02776	0.0395032	0.214963	0.688821
Q9UJX2	CDC23	0.933359	-0.0994967	0.215022	0.688821
Q562R1	ACTBL2	1.13076	0.177298	0.215199	0.688866
Q9ULT8	HECTD1	0.970125	-0.0437573	0.216227	0.691268
P07602	PSAP	0.963711	-0.0533277	0.216664	0.691268
Q16626	MEA1	0.949574	-0.0746475	0.216892	0.691268
Q9ULV4	CORO1C	1.03211	0.0455951	0.217729	0.691268
Q6PD62	CTR9	1.05422	0.0761719	0.217892	0.691268
Q9NVT9	ARMC1	0.971834	-0.041218	0.218054	0.691268
Q8TBQ9	TMEM167A	1.03098	0.0440141	0.218123	0.691268
Q7Z2Z2	EFL1	1.08951	0.123677	0.218271	0.691268
P14868	DARS	1.03563	0.0505147	0.218315	0.691268
Q7Z569	BRAP	1.06157	0.0862023	0.218337	0.691268
Q9BSD7	NTPCR	1.02419	0.0344845	0.218463	0.691268
Q96DV4	MRPL38	0.965732	-0.050305	0.218911	0.691268
O15173	PGRMC2	1.05028	0.0707683	0.219093	0.691268
O94905	ERLIN2	1.03204	0.0454942	0.219103	0.691268
Q7Z2K6	ERMP1	1.03354	0.0475978	0.219193	0.691268
A2RRP1	NBAS	0.870782	-0.199616	0.219315	0.691268
Q5T0N5	FNBP1L	1.07814	0.108542	0.219317	0.691268
Q12923	PTPN13	0.903631	-0.146194	0.219354	0.691268
Q13426	XRCC4	0.941161	-0.0874863	0.219425	0.691268
P42677	RPS27	0.885839	-0.174884	0.219516	0.691268
P38919	EIF4A3	1.03619	0.0512934	0.219589	0.691268
Q9H008	LHPP	1.0875	0.12102	0.219665	0.691268
Q04760	GLO1	1.04237	0.0598685	0.219718	0.691268
Q8NBX0	SCCPDH	0.893697	-0.162142	0.220274	0.692502
P78549	NTHL1	0.949605	-0.0745998	0.22045	0.692538
Q9Y388	RBMX2	0.852548	-0.230147	0.220687	0.692723
Q92769	HDAC2	0.966485	-0.0491801	0.220837	0.692723
Q96RN5	MED15	0.96518	-0.0511294	0.22118	0.692877
P27707	DCK	0.952486	-0.0702307	0.221315	0.692877
O43707	ACTN4	1.02829	0.0402443	0.221522	0.692877
Q96CP2	FLYWCH2	0.918341	-0.122898	0.221543	0.692877
Q12824	SMARCB1	0.970612	-0.0430328	0.221886	0.69301
Q6P3X3	TTC27	0.951534	-0.0716733	0.221914	0.69301
P48509	CD151	0.886588	-0.173664	0.222408	0.693757
P23368	ME2	0.960159	-0.0586542	0.222625	0.693757
Q9H0A8	COMMD4	0.951794	-0.0712791	0.22299	0.693757
P30566	ADSL	1.0414	0.0585175	0.223209	0.693757
Q9UBI1	COMMD3	1.05179	0.0728423	0.223248	0.693757
Q8N4J0	CARNMT1	0.926319	-0.110419	0.223301	0.693757
Q96JB5	CDK5RAP3	0.934401	-0.0978865	0.223305	0.693757
P22695	UQCRC2	0.950771	-0.0728298	0.223712	0.694511
Q9UEE9	CFDP1	0.956285	-0.0644868	0.224479	0.69638
O43181	NDUFS4	1.04389	0.0619685	0.224807	0.696692
O95881	TXNDC12	1.03919	0.0554591	0.224977	0.696692
P17568	NDUFB7	0.920249	-0.119903	0.225075	0.696692
Q86VN1	VPS36	1.38831	0.47333	0.225382	0.697131
P48163	ME1	1.06294	0.0880639	0.22561	0.697325
P41247	PNPLA4	1.09162	0.126468	0.226125	0.698406
Q15629	TRAM1	1.11693	0.159539	0.226707	0.699411
Q9UKF6	CPSF3	0.980147	-0.0289293	0.226782	0.699411
Q8NI27	THOC2	1.06188	0.0866158	0.22732	0.700426
P36405	ARL3	1.05161	0.0726015	0.227528	0.700426
P20851	C4BPB	0.924665	-0.112998	0.22761	0.700426
Q99805	TM9SF2	0.968258	-0.0465361	0.228742	0.702934
Q6WCQ1	MPRIP	0.913708	-0.130195	0.228757	0.702934
Q99766	ATP5S	1.11093	0.151766	0.229007	0.703188
O00116	AGPS	0.966009	-0.0498922	0.229633	0.704365
Q9H330	TMEM245	1.07725	0.107357	0.229887	0.704365
P21964	COMT	1.05814	0.0815265	0.229941	0.704365
Q8N766	EMC1	1.0379	0.0536702	0.230162	0.704365
Q7Z478	DHX29	0.955124	-0.0662405	0.230225	0.704365
Q15386	UBE3C	0.93286	-0.100267	0.230678	0.704972
Q9NZN8	CNOT2	0.970507	-0.0431891	0.230889	0.704972
Q7L576	CYFIP1	1.04081	0.0577069	0.231024	0.704972
P56945	BCAR1	1.06499	0.0908362	0.231136	0.704972
Q96C86	DCPS	1.04519	0.0637695	0.231259	0.704972
O15260	SURF4	1.03698	0.0523831	0.232511	0.707703
P35659	DEK	1.04466	0.0630339	0.232639	0.707703
Q6YN16	HSDL2	1.02644	0.037651	0.232658	0.707703
Q9NVI1	FANCI	0.957225	-0.0630703	0.233645	0.710192
P23528	CFL1	1.07378	0.102695	0.233841	0.710277
O60828	PQBP1	0.968884	-0.0456044	0.234306	0.711177
Q96RD7	PANX1	1.06212	0.0869524	0.23478	0.712103
P49755	TMED10	1.03837	0.0543244	0.234994	0.712242
Q6PJ69	TRIM65	0.930992	-0.103159	0.236112	0.715117
P52948	NUP98	0.965658	-0.0504157	0.236441	0.715598
P55212	CASP6	0.904082	-0.145474	0.236696	0.715857
Q9H0D6	XRN2	0.953351	-0.0689208	0.237413	0.717449
O95782	AP2A1	1.09168	0.126545	0.237562	0.717449
Q9NX58	LYAR	1.07748	0.107657	0.238055	0.717846
P53367	ARFIP1	0.97175	-0.0413426	0.238103	0.717846
Q7Z2W4	ZC3HAV1	0.953771	-0.0682855	0.238218	0.717846
Q96T88	UHRF1	0.932085	-0.101467	0.238375	0.717846
Q5VZL5	ZMYM4	0.927985	-0.107826	0.238739	0.718071
Q15021	NCAPD2	0.972595	-0.0400896	0.23879	0.718071
O15381	NVL	0.952482	-0.0702369	0.239423	0.719464
Q7Z3B4	NUP54	1.02852	0.0405672	0.240071	0.719656
P56192	MARS	1.03431	0.0486742	0.240241	0.719656
Q9HD33	MRPL47	1.03402	0.0482623	0.240308	0.719656
Q15370	TCEB2	0.969269	-0.0450314	0.24042	0.719656
O60566	BUB1B	1.06841	0.0954643	0.240436	0.719656
P21926	CD9	0.876561	-0.190073	0.240569	0.719656
P83876	TXNL4A	1.03652	0.0517538	0.240792	0.719656
Q9UBI6	GNG12	1.04723	0.0665807	0.240852	0.719656
Q5VW36	FOCAD	0.945559	-0.0807606	0.241321	0.720322
P53999	SUB1	1.03826	0.0541621	0.241416	0.720322
Q9BRT3	MIEN1	1.0404	0.0571371	0.241988	0.721519
O15084	ANKRD28	1.09469	0.130528	0.242189	0.721605
Q9Y6Q5	AP1M2	0.92489	-0.112647	0.243005	0.723153
Q9NQS7	INCENP	0.871461	-0.198493	0.243055	0.723153
P11216	PYGB	1.02938	0.0417756	0.243222	0.723153
P35637	FUS	1.0554	0.0777933	0.243398	0.723165
Q8NB16	MLKL	1.04186	0.0591683	0.243634	0.723359
Q12792	TWF1	1.03104	0.0441048	0.244216	0.724576
P07814	EPRS	1.0319	0.0453042	0.24445	0.72476
Q92541	RTF1	0.964343	-0.0523812	0.244659	0.724872
Q8TB52	FBXO30	0.948579	-0.0761597	0.245851	0.726218
P12814	ACTN1	1.03081	0.0437819	0.245914	0.726218
P62820	RAB1A	1.03613	0.051204	0.246228	0.726218
Q969E8	TSR2	1.04124	0.0582971	0.24625	0.726218
P25787	PSMA2	1.03526	0.0499868	0.246532	0.726218
Q9UBD5	ORC3	0.966225	-0.0495696	0.246801	0.726218
Q5JTZ9	AARS2	1.04911	0.0691717	0.247047	0.726218
P37802	TAGLN2	1.02635	0.0375159	0.247082	0.726218
Q1KMD3	HNRNPUL2	0.917695	-0.123913	0.247267	0.726218
Q13185	CBX3	0.955067	-0.0663258	0.247912	0.726218
P25398	RPS12	1.03947	0.0558418	0.248327	0.726218
Q9UFC0	LRWD1	0.949924	-0.0741155	0.248385	0.726218
P09884	POLA1	0.945912	-0.0802219	0.248585	0.726218
P06744	GPI	1.02335	0.033299	0.248637	0.726218
O75367	H2AFY	1.12126	0.165122	0.248668	0.726218
Q8TF74	WIPF2	1.04602	0.0649147	0.248684	0.726218
O94875	SORBS2	1.22482	0.292567	0.248772	0.726218
O15344	MID1	1.04482	0.0632608	0.248807	0.726218
P49756	RBM25	1.05727	0.0803468	0.24885	0.726218
Q96GX9	APIP	1.03836	0.0543108	0.249099	0.726218
Q8TAQ2	SMARCC2	1.0487	0.0685965	0.249112	0.726218
Q8N584	TTC39C	0.949756	-0.0743712	0.249169	0.726218
Q99729	HNRNPAB	1.05087	0.0715821	0.249278	0.726218
P17655	CAPN2	1.0317	0.0450214	0.249314	0.726218
Q00535	CDK5	1.05555	0.0779978	0.249417	0.726218
Q9HAU5	UPF2	1.05506	0.0773264	0.250201	0.727999
Q13637	RAB32	1.02929	0.0416512	0.250397	0.728048
Q96HY7	DHTKD1	1.17446	0.231994	0.250563	0.728048
Q71UM5	RPS27L	0.959439	-0.0597367	0.250803	0.728244
P13489	RNH1	0.968255	-0.0465415	0.251635	0.730157
P10398	ARAF	0.913142	-0.131088	0.251819	0.730188
P35237	SERPINB6	1.05025	0.0707278	0.252087	0.730464
P08047	SP1	0.893616	-0.162273	0.252375	0.730795
Q96E39	RBMXL1	1.02262	0.0322716	0.252661	0.730907
Q96CN9	GCC1	0.900698	-0.150885	0.25276	0.730907
P02786	TFRC	1.04308	0.0608549	0.253241	0.731799
Q8N108	MIER1	0.921898	-0.117321	0.253499	0.732042
Q6NXT1	ANKRD54	0.90498	-0.144042	0.253764	0.732135
Q8TCJ2	STT3B	0.953893	-0.0681005	0.253879	0.732135
Q9Y696	CLIC4	1.04017	0.0568212	0.254252	0.73271
P35610	SOAT1	0.956495	-0.0641708	0.254549	0.732797
Q96GM5	SMARCD1	0.948862	-0.0757301	0.254629	0.732797
Q9NWV4	C1orf123	0.945526	-0.0808115	0.254891	0.73284
Q6NXE6	ARMC6	1.02081	0.029708	0.254991	0.73284
Q969S3	ZNF622	1.04255	0.0601223	0.255169	0.73285
Q9P015	MRPL15	0.943851	-0.0833694	0.255931	0.734184
Q9Y277	VDAC3	1.03711	0.0525696	0.256164	0.734184
Q16650	TBR1	0.941138	-0.0875218	0.256341	0.734184
A8MT69	CENPX	0.909599	-0.136697	0.256347	0.734184
Q9NRL2	BAZ1A	0.930203	-0.104383	0.256503	0.734184
P30305	CDC25B	1.07067	0.0985122	0.257328	0.734791
Q8IVT2	MISP	1.02983	0.0424091	0.257497	0.734791
P11274	BCR	0.93322	-0.0997108	0.257564	0.734791
Q96FV9	THOC1	1.05821	0.0816204	0.257656	0.734791
P22033	MUT	0.942156	-0.0859626	0.257774	0.734791
P08758	ANXA5	1.04587	0.0646993	0.257864	0.734791
Q9P107	GMIP	1.12646	0.171792	0.257935	0.734791
O14556	GAPDHS	1.13343	0.180692	0.258258	0.735217
Q13428	TCOF1	1.02969	0.0422082	0.258664	0.735876
P27816	MAP4	0.963118	-0.0542155	0.259017	0.736136
P33993	MCM7	1.03062	0.0435059	0.259157	0.736136
Q9UJK0	TSR3	0.941969	-0.0862487	0.259291	0.736136
Q9UBU9	NXF1	1.0573	0.0803812	0.259495	0.736136
O00400	SLC33A1	1.04933	0.0694735	0.259894	0.736136
Q96T51	RUFY1	1.04626	0.0652347	0.259954	0.736136
Q8IW35	CEP97	0.941921	-0.0863222	0.259977	0.736136
O95394	PGM3	1.04079	0.0576752	0.260309	0.736582
Q96I24	FUBP3	0.936516	-0.0946251	0.260549	0.736597
P26639	TARS	1.03145	0.0446703	0.260766	0.736597
Q9Y4E8	USP15	0.969931	-0.0440454	0.260838	0.736597
Q5TDH0	DDI2	0.966665	-0.048912	0.261567	0.737222
Q01081	U2AF1	0.907841	-0.139488	0.261707	0.737222
Q6NVY1	HIBCH	1.05517	0.0774722	0.261771	0.737222
O60264	SMARCA5	0.977063	-0.0334758	0.26184	0.737222
Q32P41	TRMT5	0.956462	-0.0642205	0.261957	0.737222
P04632	CAPNS1	1.01439	0.0206194	0.262108	0.737222
O75976	CPD	0.897695	-0.155702	0.262698	0.73839
Q15526	SURF1	0.971999	-0.0409726	0.2632	0.738601
Q9NRN7	AASDHPPT	1.03385	0.0480201	0.263256	0.738601
Q5VZ89	DENND4C	0.759761	-0.396382	0.263599	0.738601
Q9P032	NDUFAF4	1.04435	0.0626024	0.263685	0.738601
O75175	CNOT3	0.955462	-0.0657296	0.263744	0.738601
P19174	PLCG1	0.934918	-0.0970877	0.263824	0.738601
Q16540	MRPL23	1.04144	0.0585816	0.264891	0.740491
O43813	LANCL1	1.04034	0.0570501	0.264931	0.740491
Q6IA69	NADSYN1	1.0528	0.0742379	0.265491	0.740491
O95831	AIFM1	1.03402	0.0482625	0.265557	0.740491
Q7L8L6	FASTKD5	0.940779	-0.0880719	0.265584	0.740491
O43815	STRN	1.07341	0.102206	0.265952	0.740491
P62191	PSMC1	1.09631	0.132661	0.266298	0.740491
Q9P0K7	RAI14	0.95646	-0.0642239	0.266339	0.740491
Q9BXB5	OSBPL10	0.947275	-0.0781455	0.266391	0.740491
O76095	JTB	0.81064	-0.302866	0.266511	0.740491
Q96BY6	DOCK10	1.18668	0.246927	0.266571	0.740491
P62241	RPS8	0.958025	-0.061864	0.266738	0.740491
P35241	RDX	1.05129	0.0721638	0.26678	0.740491
Q06203	PPAT	0.969314	-0.0449636	0.267179	0.740879
O75027	ABCB7	1.03338	0.0473777	0.267501	0.740879
Q9Y5U9	IER3IP1	1.04278	0.0604394	0.267542	0.740879
Q15003	NCAPH	0.970831	-0.0427081	0.267928	0.740879
Q9UIA9	XPO7	1.03835	0.054299	0.268034	0.740879
P32322	PYCR1	0.968294	-0.0464832	0.268081	0.740879
P57088	TMEM33	1.02971	0.0422388	0.268149	0.740879
P12532	CKMT1A	0.955477	-0.0657071	0.269013	0.742156
Q9BXJ9	NAA15	0.952006	-0.0709568	0.269016	0.742156
Q86Y56	DNAAF5	0.960626	-0.0579532	0.269459	0.742156
Q9BZE4	GTPBP4	0.930433	-0.104026	0.269568	0.742156
P23381	WARS	1.02857	0.0406375	0.269897	0.742156
P14866	HNRNPL	1.03034	0.0431256	0.269929	0.742156
Q9P013	CWC15	0.932942	-0.10014	0.270005	0.742156
Q9H8H0	NOL11	1.05094	0.0716799	0.270258	0.742156
O95210	STBD1	0.915074	-0.12804	0.270397	0.742156
P62888	RPL30	0.959791	-0.0592084	0.270501	0.742156
Q9NXF1	TEX10	0.937695	-0.0928096	0.270553	0.742156
Q8TCS8	PNPT1	0.968001	-0.046919	0.270753	0.742156
P24534	EEF1B2	1.03073	0.0436645	0.270937	0.742156
P48681	NES	1.0505	0.0710744	0.271267	0.742156
Q7Z417	NUFIP2	1.09915	0.136387	0.271615	0.742156
Q9NPA8	ENY2	0.950249	-0.073623	0.271959	0.742156
O43583	DENR	0.943381	-0.0840873	0.272086	0.742156
P07900	HSP90AA1	1.03318	0.047094	0.272116	0.742156
P10768	ESD	1.02447	0.0348812	0.272124	0.742156
Q9HBM1	SPC25	1.0849	0.117561	0.272279	0.742156
O95696	BRD1	0.933259	-0.0996508	0.272621	0.742156
O94826	TOMM70	1.02391	0.034083	0.272634	0.742156
Q5VW38	GPR107	1.0669	0.0934211	0.273077	0.742156
Q63ZY3	KANK2	0.947062	-0.0784694	0.273153	0.742156
Q96H79	ZC3HAV1L	1.03138	0.0445706	0.273159	0.742156
P60983	GMFB	1.04384	0.061904	0.273185	0.742156
P49770	EIF2B2	1.04159	0.0587911	0.273423	0.742323
P30049	ATP5D	0.888084	-0.171232	0.27367	0.742352
P07099	EPHX1	1.04374	0.0617684	0.273785	0.742352
Q13614	MTMR2	0.927137	-0.109145	0.274143	0.742683
P29353	SHC1	0.945997	-0.0800922	0.274259	0.742683
Q9BSL1	UBAC1	1.05693	0.0798853	0.274544	0.742769
Q12979	ABR	0.894044	-0.161582	0.274734	0.742769
P49419	ALDH7A1	1.03569	0.0505963	0.274819	0.742769
Q7KZI7	MARK2	0.845836	-0.241551	0.275046	0.742905
Q9BQE4	SELENOS	0.930766	-0.103509	0.275884	0.744206
Q5JPH6	EARS2	0.959648	-0.0594227	0.275914	0.744206
Q16890	TPD52L1	1.03082	0.0437917	0.276057	0.744206
O15372	EIF3H	0.932266	-0.101186	0.276397	0.744647
Q14192	FHL2	1.08139	0.112893	0.276638	0.744823
Q9NUJ1	ABHD10	1.14519	0.195582	0.276933	0.745141
P16435	POR	0.95983	-0.0591493	0.277296	0.745539
Q9H2H9	SLC38A1	0.968675	-0.0459156	0.277434	0.745539
Q32P28	P3H1	1.01595	0.0228228	0.277804	0.746056
Q92900	UPF1	1.03798	0.0537856	0.278459	0.747339
P48723	HSPA13	0.951293	-0.0720383	0.279244	0.748816
P13995	MTHFD2	0.980651	-0.0281882	0.279364	0.748816
Q8N122	RPTOR	0.959714	-0.0593236	0.279758	0.749396
O75822	EIF3J	1.02595	0.036954	0.279972	0.749494
P29083	GTF2E1	1.0533	0.0749185	0.280353	0.749928
Q15024	EXOSC7	1.03772	0.0534194	0.280677	0.749928
P13674	P4HA1	1.02573	0.0366457	0.280807	0.749928
Q96FJ2	DYNLL2	1.07469	0.103925	0.280887	0.749928
P49366	DHPS	1.02658	0.0378413	0.281252	0.749928
P51965	UBE2E1	0.94764	-0.0775888	0.281265	0.749928
Q9Y4A5	TRRAP	1.05584	0.0783884	0.281378	0.749928
Q9BWD1	ACAT2	0.974464	-0.0373198	0.281904	0.750638
P29323	EPHB2	1.15126	0.203217	0.282001	0.750638
Q86TI0	TBC1D1	1.04831	0.0680673	0.282422	0.751287
Q96N67	DOCK7	1.02141	0.0305654	0.282928	0.752084
Q9HD89	RETN	1.09577	0.131942	0.283252	0.752084
Q9Y371	SH3GLB1	1.03341	0.0474189	0.283257	0.752084
Q96DX5	ASB9	0.948242	-0.0766729	0.283756	0.752936
P62979	RPS27A	0.968961	-0.0454897	0.28422	0.753255
Q9BU76	C1orf35	0.960774	-0.0577303	0.284234	0.753255
Q9Y672	ALG6	0.963323	-0.053908	0.284682	0.753347
Q9NYV4	CDK12	0.933184	-0.099766	0.284855	0.753347
P10619	CTSA	0.974101	-0.0378562	0.284858	0.753347
P53990	IST1	0.94846	-0.0763412	0.285154	0.753347
Q9NTK5	OLA1	1.02885	0.0410386	0.285723	0.753347
P85037	FOXK1	1.05763	0.0808294	0.285748	0.753347
P42166	TMPO	0.959289	-0.0599628	0.286036	0.753347
Q9BT73	PSMG3	1.03209	0.0455658	0.286474	0.753347
P04075	ALDOA	0.983283	-0.0243215	0.286502	0.753347
O75165	DNAJC13	1.04767	0.0671883	0.286672	0.753347
Q96B49	TOMM6	1.05857	0.0821213	0.286741	0.753347
Q9H1I8	ASCC2	0.957596	-0.0625115	0.286753	0.753347
Q9H4A5	GOLPH3L	0.936566	-0.0945471	0.286774	0.753347
Q969X6	UTP4	0.961527	-0.0566013	0.286955	0.753347
P49257	LMAN1	0.970916	-0.0425819	0.287192	0.753347
Q9UIJ7	AK3	1.03736	0.052919	0.287327	0.753347
P21291	CSRP1	1.03331	0.0472726	0.28748	0.753347
Q96HE7	ERO1A	0.980719	-0.028088	0.287483	0.753347
Q86XP1	DGKH	0.935704	-0.0958766	0.287897	0.753965
P12081	HARS	1.02798	0.0398099	0.288159	0.754184
Q9Y2Q5	LAMTOR2	0.955511	-0.0656556	0.289086	0.756139
P22694	PRKACB	1.05528	0.0776252	0.289356	0.756279
Q9BUM1	G6PC3	1.07864	0.109215	0.289498	0.756279
Q15007	WTAP	0.970311	-0.0434806	0.289697	0.756331
Q13573	SNW1	0.954459	-0.0672456	0.290037	0.756751
Q9Y6W5	WASF2	1.03313	0.0470256	0.290446	0.757349
P11908	PRPS2	0.953072	-0.0693426	0.290653	0.757422
Q9NTZ6	RBM12	0.968563	-0.0460815	0.291286	0.758092
Q9Y6W3	CAPN7	0.928884	-0.10643	0.291447	0.758092
Q53H96	PYCRL	1.04973	0.0700199	0.291636	0.758092
P50213	IDH3A	1.03445	0.0488613	0.2917	0.758092
Q08257	CRYZ	1.03033	0.0431117	0.291809	0.758092
Q14520	HABP2	0.922661	-0.116128	0.29221	0.75829
O00750	PIK3C2B	0.963877	-0.053079	0.292338	0.75829
Q93008	USP9X	0.951279	-0.0720595	0.292505	0.75829
Q9Y5R8	TRAPPC1	0.949949	-0.074078	0.29265	0.75829
Q9HBH5	RDH14	1.05964	0.0835731	0.292929	0.75829
Q92734	TFG	1.02269	0.0323694	0.292963	0.75829
Q9BTD8	RBM42	0.960237	-0.0585381	0.293346	0.758639
P11586	MTHFD1	1.04634	0.0653502	0.293526	0.758639
P61960	UFM1	1.03452	0.0489574	0.293638	0.758639
O95816	BAG2	0.977827	-0.0323488	0.294087	0.759334
P78346	RPP30	0.959876	-0.0590797	0.294695	0.7602
Q15124	PGM5	1.05703	0.0800205	0.294886	0.7602
Q86UE4	MTDH	1.08525	0.118022	0.294963	0.7602
P30050	RPL12	0.9781	-0.0319455	0.295609	0.761402
Q96HR3	MED30	1.04263	0.0602336	0.296426	0.76207
Q9P016	THYN1	1.06464	0.0903598	0.29654	0.76207
Q9H7E9	C8orf33	0.967622	-0.0474849	0.296671	0.76207
Q06330	RBPJ	0.958754	-0.0607681	0.296751	0.76207
Q8TD19	NEK9	1.06549	0.0915174	0.297347	0.76207
Q9Y6C9	MTCH2	1.03657	0.0518184	0.297411	0.76207
O75531	BANF1	1.02648	0.0377017	0.297426	0.76207
Q96B97	SH3KBP1	1.05021	0.0706842	0.297568	0.76207
Q9Y4Y9	LSM5	0.918548	-0.122573	0.297696	0.76207
Q6IQ22	RAB12	1.07027	0.0979748	0.297708	0.76207
Q9BWH6	RPAP1	0.934338	-0.0979835	0.29815	0.76207
P17812	CTPS1	1.02777	0.0395228	0.298186	0.76207
O60664	PLIN3	1.02799	0.0398272	0.298327	0.76207
Q5TBB1	RNASEH2B	1.05846	0.0819692	0.298398	0.76207
Q9UNQ2	DIMT1	0.940029	-0.089223	0.299075	0.762444
Q92522	H1FX	0.935383	-0.096371	0.299115	0.762444
Q9NVH1	DNAJC11	1.04499	0.0634897	0.299139	0.762444
O60762	DPM1	0.934321	-0.0980094	0.299267	0.762444
Q15020	SART3	1.0442	0.0623915	0.299792	0.762558
P14635	CCNB1	0.955596	-0.0655275	0.299798	0.762558
Q99627	COPS8	1.02294	0.0327197	0.299922	0.762558
Q49AR2	C5orf22	0.937233	-0.0935204	0.300228	0.762558
O00469	PLOD2	0.950128	-0.0738063	0.300364	0.762558
O00566	MPHOSPH10	0.939219	-0.0904662	0.300819	0.762558
O43251	RBFOX2	0.934701	-0.0974228	0.300903	0.762558
Q9NQW6	ANLN	0.937673	-0.0928426	0.30109	0.762558
Q15910	EZH2	1.04279	0.0604547	0.301178	0.762558
O15400	STX7	0.956485	-0.0641854	0.301381	0.762558
Q9UHR5	SAP30BP	0.967894	-0.0470785	0.301557	0.762558
Q9Y230	RUVBL2	1.0321	0.0455825	0.301565	0.762558
Q96J01	THOC3	0.959944	-0.0589775	0.301661	0.762558
P78371	CCT2	1.02756	0.039216	0.302189	0.76315
Q9C0B5	ZDHHC5	0.801379	-0.319443	0.302257	0.76315
O00178	GTPBP1	0.939593	-0.089892	0.303201	0.764904
P28288	ABCD3	1.02672	0.0380462	0.303425	0.764904
Q9BXR0	QTRT1	0.963724	-0.0533078	0.303788	0.764904
P29466	CASP1	0.944186	-0.0828564	0.303808	0.764904
Q96SI9	STRBP	1.07949	0.110347	0.304086	0.764904
O15031	PLXNB2	0.97344	-0.0388358	0.30418	0.764904
O15121	DEGS1	0.952261	-0.0705711	0.304221	0.764904
Q9UIC8	LCMT1	1.05847	0.0819855	0.304537	0.765242
Q13162	PRDX4	0.975943	-0.0351306	0.305415	0.765863
P05787	KRT8	1.03165	0.0449565	0.305415	0.765863
P18077	RPL35A	0.952783	-0.0697804	0.30558	0.765863
Q99871	HAUS7	0.958286	-0.0614714	0.306244	0.765863
Q9HD45	TM9SF3	1.02738	0.0389703	0.306418	0.765863
P84098	RPL19	0.945169	-0.0813559	0.306426	0.765863
Q9NTM9	CUTC	0.947984	-0.0770647	0.306427	0.765863
P78347	GTF2I	0.971592	-0.0415768	0.306518	0.765863
P19404	NDUFV2	1.05521	0.0775298	0.306625	0.765863
O60343	TBC1D4	0.964355	-0.0523644	0.306843	0.765863
Q9GZQ3	COMMD5	0.934933	-0.0970651	0.307129	0.765863
Q9H173	SIL1	0.959513	-0.0596252	0.307204	0.765863
Q96HJ9	FMC1	0.890253	-0.167713	0.307319	0.765863
Q92575	UBXN4	0.966687	-0.0488797	0.307333	0.765863
Q8TEQ6	GEMIN5	1.04373	0.0617436	0.307507	0.765863
Q9NP77	SSU72	0.967479	-0.0476979	0.308112	0.766386
Q8WYP5	AHCTF1	0.933332	-0.0995377	0.308222	0.766386
Q96S82	UBL7	0.885099	-0.176089	0.308262	0.766386
Q9BZK7	TBL1XR1	0.966388	-0.0493261	0.308663	0.766932
Q9Y5Y2	NUBP2	1.03712	0.0525885	0.309095	0.767112
Q9H6S3	EPS8L2	1.02743	0.0390466	0.309244	0.767112
Q96GK7	FAHD2A	1.03855	0.0545649	0.309327	0.767112
P09493	TPM1	1.05174	0.0727783	0.309603	0.767112
Q9Y6A5	TACC3	0.915159	-0.127905	0.309645	0.767112
Q9UPU5	USP24	0.945533	-0.0807995	0.309934	0.767378
Q8NEZ5	FBXO22	1.05084	0.0715479	0.31025	0.76771
Q9BRT9	GINS4	0.932101	-0.101442	0.311003	0.768096
Q5JXC2	MIIP	0.950704	-0.0729325	0.311383	0.768096
Q14139	UBE4A	0.967286	-0.047985	0.311439	0.768096
P37837	TALDO1	1.02366	0.0337322	0.311497	0.768096
Q9NY27	PPP4R2	0.910812	-0.134776	0.311765	0.768096
Q6N069	NAA16	1.04106	0.0580525	0.311989	0.768096
Q96II8	LRCH3	1.04997	0.0703519	0.312155	0.768096
Q8WUD6	CHPT1	0.962032	-0.0558436	0.312306	0.768096
P09972	ALDOC	1.08784	0.121461	0.312325	0.768096
Q15637	SF1	1.04849	0.0683139	0.312333	0.768096
P31689	DNAJA1	0.966229	-0.049563	0.312579	0.768096
Q14738	PPP2R5D	1.03179	0.0451465	0.312762	0.768096
Q96C57	C12orf43	0.969155	-0.0452014	0.312912	0.768096
P16930	FAH	1.03078	0.0437317	0.312986	0.768096
P18669	PGAM1	1.03663	0.051898	0.313137	0.768096
P11678	EPX	1.14007	0.189116	0.313923	0.769575
O60885	BRD4	0.960926	-0.0575023	0.31426	0.769604
Q9H4B0	OSGEPL1	1.05094	0.071686	0.314381	0.769604
O75629	CREG1	0.932705	-0.100507	0.314482	0.769604
Q6P3W7	SCYL2	0.973242	-0.0391293	0.314964	0.770337
P16284	PECAM1	0.921657	-0.117698	0.315736	0.771778
Q13464	ROCK1	0.965757	-0.0502682	0.316029	0.772047
Q15050	RRS1	1.03886	0.055005	0.316581	0.772816
Q8NF37	LPCAT1	1.04055	0.0573396	0.316899	0.772816
P46940	IQGAP1	1.04435	0.0626063	0.317091	0.772816
O14647	CHD2	1.06658	0.0929912	0.317327	0.772816
Q9Y547	HSPB11	0.952098	-0.0708186	0.317397	0.772816
P06737	PYGL	1.03888	0.0550245	0.317443	0.772816
P23526	AHCY	1.02799	0.0398196	0.318203	0.77359
Q15057	ACAP2	1.05217	0.0733662	0.318416	0.77359
P32121	ARRB2	1.09545	0.131524	0.318577	0.77359
P06730	EIF4E	1.02616	0.0372542	0.318598	0.77359
Q9UFW8	CGGBP1	0.940278	-0.0888404	0.318677	0.77359
P56134	ATP5J2	1.05129	0.0721581	0.318925	0.773746
Q9H832	UBE2Z	1.07559	0.10513	0.31988	0.775565
P13645	KRT10	0.897311	-0.156321	0.320042	0.775565
O14735	CDIPT	1.03061	0.0435001	0.320324	0.77574
O15294	OGT	0.966145	-0.0496891	0.320482	0.77574
O75063	FAM20B	0.949625	-0.0745704	0.32076	0.775966
Q96K17	BTF3L4	1.02569	0.0365925	0.321339	0.776509
P11171	EPB41	1.04684	0.0660446	0.321381	0.776509
P10515	DLAT	1.03243	0.0460477	0.321536	0.776509
Q15287	RNPS1	0.981339	-0.0271762	0.322062	0.777335
Q8NB49	ATP11C	0.931121	-0.102959	0.322285	0.777428
Q15631	TSN	1.02573	0.0366458	0.322904	0.778048
Q9NR28	DIABLO	1.02455	0.0349915	0.322911	0.778048
Q15397	PUM3	0.940673	-0.0882345	0.323514	0.778997
Q7KZF4	SND1	0.973504	-0.0387415	0.323674	0.778997
Q96P47	AGAP3	1.07438	0.103499	0.324275	0.779192
Q8N983	MRPL43	0.967862	-0.0471261	0.324372	0.779192
O95801	TTC4	0.949192	-0.0752281	0.324433	0.779192
Q9HD20	ATP13A1	1.04867	0.0685547	0.324654	0.779192
P40937	RFC5	0.966646	-0.0489404	0.324787	0.779192
O75940	SMNDC1	1.03149	0.0447337	0.325034	0.779192
Q9Y3D9	MRPS23	0.964194	-0.0526053	0.325048	0.779192
Q9UBB4	ATXN10	0.966508	-0.049146	0.325311	0.77923
Q5TFE4	NT5DC1	1.03711	0.0525711	0.325433	0.77923
P63173	RPL38	0.956572	-0.0640547	0.326028	0.780211
O00232	PSMD12	0.980321	-0.0286732	0.326698	0.781371
O75891	ALDH1L1	1.1493	0.200751	0.327863	0.783714
P08729	KRT7	1.02732	0.0388904	0.328225	0.783962
Q9Y2T2	AP3M1	0.958914	-0.060526	0.328339	0.783962
Q9BRJ2	MRPL45	1.04376	0.0617936	0.329036	0.784315
Q15654	TRIP6	1.02373	0.0338297	0.329215	0.784315
Q03169	TNFAIP2	0.939683	-0.0897543	0.329328	0.784315
Q9P2I0	CPSF2	0.970286	-0.0435177	0.329423	0.784315
Q96P70	IPO9	1.03724	0.0527449	0.329468	0.784315
P35573	AGL	0.968936	-0.0455273	0.329799	0.784315
O14579	COPE	1.0214	0.0305477	0.329873	0.784315
O75663	TIPRL	1.01715	0.0245299	0.329974	0.784315
Q8WUA2	PPIL4	0.961718	-0.0563144	0.330236	0.784495
Q9NP66	HMG20A	1.13984	0.188832	0.331019	0.785902
P22626	HNRNPA2B1	1.02489	0.0354656	0.331505	0.785902
P46063	RECQL	0.978063	-0.0320001	0.332048	0.785902
P09622	DLD	1.04131	0.0583953	0.332206	0.785902
Q8TD16	BICD2	0.969782	-0.044268	0.332285	0.785902
P61586	RHOA	1.04804	0.0676927	0.332365	0.785902
Q14919	DRAP1	1.02165	0.0308946	0.332498	0.785902
P11177	PDHB	1.02261	0.032257	0.332624	0.785902
Q14669	TRIP12	0.951744	-0.071355	0.332656	0.785902
Q96D53	COQ8B	0.965025	-0.0513625	0.332987	0.785902
Q96EY8	MMAB	1.09636	0.132724	0.333047	0.785902
P60604	UBE2G2	0.93186	-0.101816	0.333063	0.785902
Q9BQ39	DDX50	0.967009	-0.0483985	0.333356	0.786153
P08134	RHOC	1.05659	0.0794167	0.333767	0.786682
Q9H8Y8	GORASP2	0.962751	-0.0547652	0.334126	0.786974
O75306	NDUFS2	0.978253	-0.0317203	0.334521	0.786974
Q9UGP8	SEC63	1.02783	0.0396043	0.334524	0.786974
Q53GS9	USP39	1.037	0.0524143	0.334636	0.786974
P61247	RPS3A	0.957329	-0.0629133	0.335097	0.787617
P30085	CMPK1	1.03843	0.0544045	0.335877	0.789012
Q13435	SF3B2	0.958068	-0.0617994	0.336405	0.789575
P11215	ITGAM	0.943058	-0.084582	0.336749	0.789575
O95817	BAG3	1.02743	0.0390462	0.336848	0.789575
Q15642	TRIP10	1.04025	0.0569356	0.336865	0.789575
Q8WXH0	SYNE2	0.955766	-0.0652701	0.337052	0.789575
P11021	HSPA5	1.01432	0.0205123	0.33733	0.789788
Q15061	WDR43	0.970464	-0.0432541	0.337899	0.79068
P62993	GRB2	0.966911	-0.0485445	0.338933	0.791767
Q9BW62	KATNAL1	0.947379	-0.0779869	0.33895	0.791767
Q13200	PSMD2	1.02563	0.0365036	0.338994	0.791767
Q96C90	PPP1R14B	1.02667	0.037966	0.339114	0.791767
O43156	TTI1	0.942942	-0.0847588	0.339787	0.792899
O43491	EPB41L2	0.973567	-0.0386485	0.340169	0.793351
Q8NCG7	DAGLB	0.948318	-0.0765568	0.341242	0.793826
Q7Z3C6	ATG9A	1.03549	0.0503108	0.341465	0.793826
P08621	SNRNP70	1.018	0.0257365	0.341687	0.793826
Q96ER3	SAAL1	1.08422	0.116652	0.341746	0.793826
O75368	SH3BGRL	1.02733	0.0388957	0.341902	0.793826
O75251	NDUFS7	1.03825	0.0541555	0.342058	0.793826
Q13144	EIF2B5	1.02441	0.0347876	0.342166	0.793826
Q9BYD1	MRPL13	1.04247	0.0599998	0.342372	0.793826
Q9C0D5	TANC1	0.928174	-0.107533	0.342411	0.793826
Q96A65	EXOC4	0.964758	-0.0517611	0.342426	0.793826
Q5SY16	NOL9	0.96397	-0.0529405	0.342616	0.793826
O75146	HIP1R	0.952552	-0.07013	0.34263	0.793826
P16083	NQO2	1.04029	0.0569885	0.342982	0.794012
Q13242	SRSF9	1.04527	0.0638805	0.343087	0.794012
Q8ND56	LSM14A	0.973484	-0.0387712	0.343344	0.794172
Q9NW08	POLR3B	0.93464	-0.0975171	0.34356	0.794236
P11387	TOP1	0.970026	-0.0439053	0.343864	0.794502
O95989	NUDT3	1.04452	0.0628422	0.34413	0.794682
Q9GZN8	C20orf27	1.05199	0.0731207	0.344991	0.796234
Q9C0C9	UBE2O	0.921137	-0.118512	0.34538	0.79652
Q05639	EEF1A2	1.07145	0.0995692	0.345494	0.79652
Q86V21	AACS	0.951934	-0.0710671	0.345681	0.79652
P23246	SFPQ	1.03507	0.0497225	0.346565	0.797798
Q9BUJ2	HNRNPUL1	1.03127	0.0444186	0.346614	0.797798
Q92614	MYO18A	0.980449	-0.0284858	0.34707	0.797937
P30405	PPIF	0.940602	-0.0883437	0.347196	0.797937
P19367	HK1	0.969575	-0.0445761	0.34751	0.797937
Q8IZH2	XRN1	0.965871	-0.0500977	0.347822	0.797937
Q9Y6K0	CEPT1	1.04163	0.0588425	0.347899	0.797937
Q9Y2Y0	ARL2BP	1.05842	0.0819166	0.347967	0.797937
Q9Y3E0	GOLT1B	1.05844	0.0819435	0.348077	0.797937
O75381	PEX14	0.9574	-0.0628063	0.348187	0.797937
P58107	EPPK1	1.03594	0.0509347	0.349124	0.798842
O95487	SEC24B	0.942233	-0.0858445	0.349147	0.798842
O14828	SCAMP3	1.0265	0.0377271	0.349187	0.798842
Q9NQT5	EXOSC3	1.0351	0.0497767	0.349339	0.798842
P14384	CPM	0.95383	-0.0681961	0.349909	0.799422
Q06323	PSME1	1.01709	0.0244435	0.349972	0.799422
Q9HCE1	MOV10	1.05807	0.0814354	0.350436	0.800048
Q8TDX7	NEK7	0.97266	-0.0399924	0.350741	0.800311
Q01650	SLC7A5	0.925462	-0.111754	0.351384	0.801347
Q9NV56	MRGBP	1.06375	0.0891654	0.351952	0.801893
Q9UNX4	WDR3	0.961546	-0.0565725	0.352004	0.801893
P00395	MT-CO1	0.947049	-0.0784883	0.353131	0.803614
Q96CU9	FOXRED1	0.923962	-0.114094	0.353141	0.803614
Q9H9A5	CNOT10	0.961466	-0.0566929	0.354157	0.805309
Q5W0V3	FAM160B1	1.0663	0.0926131	0.354367	0.805309
O95104	SCAF4	0.955979	-0.0649491	0.354558	0.805309
Q00587	CDC42EP1	0.953493	-0.0687052	0.354789	0.805309
P50552	VASP	1.03675	0.0520735	0.35484	0.805309
Q9BY67	CADM1	0.928213	-0.107472	0.355113	0.805496
Q14696	MESDC2	1.03077	0.0437194	0.355782	0.80623
Q8WVM7	STAG1	1.05448	0.0765282	0.355819	0.80623
Q00796	SORD	0.975822	-0.0353103	0.356063	0.80635
Q32MZ4	LRRFIP1	1.03203	0.0454916	0.356453	0.806591
Q9NRP0	OSTC	0.9446	-0.0822243	0.356695	0.806591
P53621	COPA	0.974399	-0.0374151	0.356797	0.806591
Q9Y508	RNF114	1.02703	0.0384824	0.356953	0.806591
O75396	SEC22B	0.982798	-0.0250331	0.357125	0.806591
O95299	NDUFA10	0.957156	-0.0631744	0.357699	0.807332
Q07065	CKAP4	0.952732	-0.0698574	0.357836	0.807332
Q9NSD9	FARSB	1.04082	0.0577171	0.358036	0.807351
Q92841	DDX17	1.0349	0.0494977	0.358548	0.808049
Q9NX18	SDHAF2	1.04255	0.0601197	0.358805	0.808049
Q9HCS7	XAB2	0.968024	-0.0468854	0.35892	0.808049
Q96AX1	VPS33A	0.917342	-0.124469	0.359279	0.808426
O60884	DNAJA2	0.951811	-0.0712534	0.359745	0.809042
Q07812	BAX	1.03812	0.0539797	0.360071	0.809345
Q9BY44	EIF2A	0.984394	-0.0226927	0.360588	0.810075
Q9Y6G9	DYNC1LI1	1.02016	0.0287962	0.361913	0.811475
O60826	CCDC22	1.04074	0.0576151	0.362171	0.811475
Q14764	MVP	1.03703	0.052452	0.362229	0.811475
Q8TAT6	NPLOC4	0.946912	-0.078697	0.362257	0.811475
Q96H20	SNF8	1.03479	0.049339	0.362299	0.811475
Q9HDC9	APMAP	1.01928	0.0275504	0.362371	0.811475
Q9H4L5	OSBPL3	0.908253	-0.138834	0.362558	0.811475
O75489	NDUFS3	0.970078	-0.0438269	0.362753	0.811481
Q15257	PTPA	1.02565	0.0365345	0.3634	0.812498
O00534	VWA5A	0.95378	-0.0682717	0.364146	0.812537
Q7L5N1	COPS6	0.969671	-0.0444331	0.36438	0.812537
O75122	CLASP2	1.06908	0.0963745	0.364392	0.812537
Q5T9A4	ATAD3B	0.968887	-0.0455994	0.364931	0.812537
Q6PI48	DARS2	1.0387	0.0547727	0.365188	0.812537
P30711	GSTT1	0.96707	-0.0483078	0.365327	0.812537
Q9NZ63	C9orf78	0.969982	-0.0439703	0.365356	0.812537
Q15047	SETDB1	0.943785	-0.0834691	0.365407	0.812537
Q86Y39	NDUFA11	0.946973	-0.078605	0.365446	0.812537
Q99816	TSG101	0.965991	-0.0499183	0.365458	0.812537
P51153	RAB13	1.01558	0.022301	0.365938	0.812537
Q08378	GOLGA3	1.1002	0.137762	0.365957	0.812537
P62851	RPS25	0.972218	-0.0406489	0.366034	0.812537
Q9H2G2	SLK	1.02092	0.0298633	0.366228	0.812537
Q9UHX1	PUF60	0.967318	-0.0479378	0.366336	0.812537
Q9NR46	SH3GLB2	1.03032	0.0430887	0.366499	0.812537
P27105	STOM	0.968488	-0.0461937	0.366883	0.812677
O95466	FMNL1	1.03796	0.0537492	0.366947	0.812677
P45880	VDAC2	1.0252	0.0358991	0.36764	0.813705
Q13247	SRSF6	1.03646	0.0516619	0.367797	0.813705
Q6UB35	MTHFD1L	0.966999	-0.0484143	0.368157	0.813735
Q9H1Y0	ATG5	1.05964	0.0835808	0.368196	0.813735
Q04917	YWHAH	0.966406	-0.0492987	0.368591	0.813772
Q96FX7	TRMT61A	1.05223	0.0734471	0.368599	0.813772
P22392	NME2	1.04728	0.0666522	0.368993	0.81405
P18858	LIG1	0.970117	-0.0437697	0.369111	0.81405
Q9P2R7	SUCLA2	0.958703	-0.0608439	0.369611	0.814364
Q16719	KYNU	1.03812	0.0539679	0.369991	0.814364
O14975	SLC27A2	0.966031	-0.0498587	0.370008	0.814364
Q14331	FRG1	0.960139	-0.0586844	0.370175	0.814364
O76070	SNCG	1.02614	0.0372257	0.370234	0.814364
Q99961	SH3GL1	0.976707	-0.0340029	0.370411	0.814364
Q13217	DNAJC3	1.02539	0.0361754	0.371363	0.815365
Q6P1A2	LPCAT3	0.976263	-0.0346586	0.371578	0.815365
P00387	CYB5R3	1.01474	0.0211113	0.371645	0.815365
Q9H8H2	DDX31	0.94023	-0.088914	0.37177	0.815365
O94901	SUN1	0.830303	-0.26829	0.371833	0.815365
O95861	BPNT1	0.968523	-0.0461419	0.372041	0.815399
Q96AY3	FKBP10	1.0308	0.0437705	0.37304	0.816069
Q9NP72	RAB18	0.975617	-0.0356136	0.373058	0.816069
Q9UNF0	PACSIN2	0.961082	-0.0572691	0.373275	0.816069
O75431	MTX2	1.06197	0.0867478	0.373333	0.816069
Q7L5Y9	MAEA	1.0374	0.0529689	0.373372	0.816069
O60869	EDF1	0.921404	-0.118094	0.373682	0.816069
Q99643	SDHC	0.94684	-0.078808	0.373701	0.816069
Q7LBC6	KDM3B	0.937123	-0.093689	0.374637	0.816845
Q9HAV4	XPO5	1.03512	0.0497923	0.374656	0.816845
Q9Y2W1	THRAP3	0.969376	-0.0448714	0.374764	0.816845
P29144	TPP2	0.963748	-0.0532719	0.374831	0.816845
P13807	GYS1	0.903609	-0.14623	0.375071	0.816934
Q10570	CPSF1	0.971607	-0.0415558	0.375259	0.816934
P19338	NCL	1.02166	0.0309177	0.375519	0.817078
O15212	PFDN6	0.98673	-0.0192729	0.375831	0.817133
Q92552	MRPS27	0.970429	-0.0433061	0.375932	0.817133
Q9Y320	TMX2	1.0308	0.0437598	0.376584	0.818129
O75915	ARL6IP5	1.03798	0.0537751	0.377009	0.818396
Q13485	SMAD4	0.967089	-0.0482799	0.377177	0.818396
P61599	NAA20	1.02198	0.0313669	0.377577	0.818396
Q8WU90	ZC3H15	1.02221	0.0316978	0.377637	0.818396
Q14684	RRP1B	1.1285	0.174401	0.377853	0.818396
P41227	NAA10	0.972892	-0.0396489	0.377939	0.818396
P19652	ORM2	1.12455	0.169342	0.378064	0.818396
Q9NP97	DYNLRB1	0.951823	-0.0712349	0.378802	0.819572
Q6P996	PDXDC1	0.976185	-0.0347742	0.379063	0.819717
Q8WUX9	CHMP7	0.956613	-0.0639929	0.379719	0.8203
Q9H1H9	KIF13A	0.934262	-0.0981012	0.379722	0.8203
Q86X55	CARM1	1.02163	0.0308724	0.380102	0.820571
P48444	ARCN1	1.04419	0.0623827	0.380236	0.820571
Q53GS7	GLE1	0.965039	-0.0513415	0.380614	0.820967
Q9NZQ3	NCKIPSD	1.07141	0.0995086	0.381012	0.821074
Q6SPF0	SAMD1	1.03059	0.043477	0.38112	0.821074
Q7Z7K6	CENPV	1.04769	0.0672074	0.381259	0.821074
Q9UET6	FTSJ1	1.13247	0.179469	0.381525	0.821074
O15446	CD3EAP	1.02211	0.0315504	0.381779	0.821074
Q9P289	STK26	0.986424	-0.0197209	0.381831	0.821074
P53365	ARFIP2	1.02773	0.0394565	0.382257	0.821571
P04818	TYMS	1.03138	0.0445761	0.382531	0.821655
Q9UBF8	PI4KB	0.965183	-0.0511252	0.382779	0.821655
P55039	DRG2	1.03464	0.0491346	0.382947	0.821655
P62330	ARF6	1.03692	0.0523073	0.383668	0.821655
P51858	HDGF	1.02435	0.0347124	0.383889	0.821655
Q7Z4V5	CTB-50L17.10	0.934365	-0.0979421	0.384008	0.821655
O95295	SNAPIN	0.950015	-0.0739786	0.384202	0.821655
O60449	LY75	1.0503	0.0708074	0.38422	0.821655
P49356	FNTB	1.05298	0.0744722	0.38423	0.821655
Q86W92	PPFIBP1	1.03731	0.0528481	0.384248	0.821655
P46108	CRK	0.973043	-0.0394249	0.384439	0.821655
O96005	CLPTM1	1.04232	0.0598026	0.38501	0.822137
Q13595	TRA2A	1.02949	0.0419355	0.385054	0.822137
P09543	CNP	0.959801	-0.0591934	0.386093	0.823443
Q9Y6I3	EPN1	1.04732	0.0667043	0.386513	0.823443
P09110	ACAA1	1.04366	0.0616497	0.386656	0.823443
Q16576	RBBP7	0.968207	-0.0466131	0.386748	0.823443
Q9NRF9	POLE3	0.968227	-0.0465832	0.386817	0.823443
P15954	COX7C	0.969368	-0.0448831	0.386837	0.823443
P37840	SNCA	0.961578	-0.0565248	0.387492	0.824422
Q9UKA9	PTBP2	1.03609	0.0511516	0.38796	0.824847
Q15477	SKIV2L	1.03339	0.0473863	0.388762	0.824847
Q96DE5	ANAPC16	0.904809	-0.144314	0.38918	0.824847
Q9ULX6	AKAP8L	1.05807	0.0814395	0.389433	0.824847
P50851	LRBA	1.02512	0.0357915	0.389726	0.824847
P08133	ANXA6	1.03323	0.0471608	0.389737	0.824847
Q9UBE0	SAE1	1.01515	0.0216936	0.389805	0.824847
O15498	YKT6	1.03723	0.0527394	0.390405	0.824847
O94822	LTN1	0.954738	-0.0668225	0.390458	0.824847
Q9BV86	NTMT1	0.969672	-0.0444318	0.390616	0.824847
Q7Z7F7	MRPL55	0.945116	-0.0814364	0.390644	0.824847
P13861	PRKAR2A	1.01935	0.0276472	0.390788	0.824847
Q9Y232	CDYL	0.900421	-0.151329	0.390887	0.824847
P62995	TRA2B	1.02914	0.0414368	0.390972	0.824847
Q03519	TAP2	0.912671	-0.131833	0.391094	0.824847
Q14554	PDIA5	0.972248	-0.0406036	0.391256	0.824847
[truncated: 2,220 more rows]
