# Supplementary material for: A Class of Environmental and Endogenous Toxins Induces BRCA2 Haploinsufficiency and Genome Instability
Source: Cell. 2017 Jun 1;169(6):1105–1118.e15. doi: 10.1016/j.cell.2017.05.010 (PMC5457488; doi:10.1016/j.cell.2017.05.010)
Supplement: Table S2. Proteins that Are Reproducibly Depleted by >25% after FA Exposure, Related to Figure 4 [file mmc2.xlsx]

## Sheet: Sheet1
Uniprot ID	Gene Name	Fold Change (FA/UT)	Log2(FoldChange)	P-value (Two tailed t-test)	BH-corrected P-value
P0CW18	PRSS56	0.496939	-1.00886	1.76019e-10	1.23771e-07
O43396	TXNL1	0.532444	-0.909299	3.48454e-13	1.47013e-09
Q9Y4B6	VPRBP	0.536636	-0.897985	1.15382e-07	2.5621e-05
Q86WX3	RPS19BP1	0.546774	-0.870983	1.20333e-06	0.000145977
Q9NV06	DCAF13	0.55353	-0.853267	1.6212e-08	5.35423e-06
P23458	JAK1	0.580094	-0.78564	5.54355e-11	5.84706e-08
P24928	POLR2A	0.605152	-0.724631	7.03543e-11	5.9365e-08
P43003	SLC1A3	0.606667	-0.721024	1.44967e-09	8.73734e-07
P08581	MET	0.610907	-0.710975	4e-09	1.92097e-06
P60602	ROMO1	0.631988	-0.662031	1.79049e-12	3.77704e-09
Q99595	TIMM17A	0.655057	-0.610309	1.40165e-05	0.001056
P01130	LDLR	0.656289	-0.607596	0.00115163	0.034459
O00767	SCD	0.665204	-0.588132	1.6742e-07	3.07106e-05
Q9NVN8	GNL3L	0.675142	-0.566738	6.2582e-07	8.42939e-05
Q96EU6	RRP36	0.682597	-0.550895	4.65744e-05	0.00276757
P55011	SLC12A2	0.690687	-0.533896	1.6498e-08	5.35423e-06
O95478	NSA2	0.691565	-0.532063	3.88109e-08	1.09162e-05
Q9NSI2	FAM207A	0.692123	-0.530899	1.49e-07	2.99348e-05
Q9BRK5	SDF4	0.69874	-0.517173	5.43559e-06	0.000521199
Q15043	SLC39A14	0.699746	-0.515096	2.84805e-06	0.000293071
Q9H0U9	TSPYL1	0.700078	-0.514412	2.34344e-07	3.95478e-05
Q08380	LGALS3BP	0.70657	-0.501095	2.43061e-06	0.000256368
O15382	BCAT2	0.711266	-0.491539	0.000132912	0.00606356
Q08117	AES	0.719721	-0.47449	0.000251065	0.010185
Q3KQU3	MAP7D1	0.727517	-0.458947	5.45942e-05	0.00312908
Q9Y324	FCF1	0.7285	-0.456999	0.00121579	0.0351329
P30876	POLR2B	0.729493	-0.455034	4.1625e-08	1.0976e-05
Q12805	EFEMP1	0.730365	-0.453311	0.000168374	0.00739967
Q8WVX9	FAR1	0.732283	-0.449527	6.6928e-07	8.55664e-05
Q9NWX5	ASB6	0.734273	-0.445612	0.000986668	0.0303851
Q8IX18	DHX40	0.735038	-0.444109	6.99181e-05	0.00388137
Q9UKK3	PARP4	0.735234	-0.443724	1.83442e-05	0.00135779
Q53EL6	PDCD4	0.736771	-0.440712	2.75093e-08	8.29012e-06
Q9NY93	DDX56	0.744344	-0.425958	6.87459e-05	0.00386719
O95229	ZWINT	0.746664	-0.421469	0.00191323	0.0473032
