# Supplementary material for: A Class of Environmental and Endogenous Toxins Induces BRCA2 Haploinsufficiency and Genome Instability
Source: Cell. 2017 Jun 1;169(6):1105–1118.e15. doi: 10.1016/j.cell.2017.05.010 (PMC5457488; doi:10.1016/j.cell.2017.05.010)
Supplement: Table S3. m/z Ranges of SWATH-MS Isolation Windows, Related to the STAR Methods [file mmc3.xlsx]

## Sheet: Sheet1
Window Index	m/z range
1	399.5 - 408.2
2	407.2 - 415.8
3	414.8 - 422.7
4	421.7 - 429.7
5	428.7 - 437.3
6	436.3 - 444.8
7	443.8 - 451.7
8	450.7 - 458.7
9	457.7 - 466.7
10	465.7 - 473.4
11	472.4 - 478.3
12	477.3 - 485.4
13	484.4 - 491.2
14	490.2 - 497.7
15	496.7 - 504.3
16	503.3 - 511.2
17	510.2 - 518.2
18	517.2 - 525.3
19	524.3 - 533.3
20	532.3 - 540.3
21	539.3 - 546.8
22	545.8 - 554.5
23	553.5 - 561.8
24	560.8 - 568.3
25	567.3 - 575.7
26	574.7 - 582.3
27	581.3 - 588.8
28	587.8 - 595.8
29	594.8 - 601.8
30	600.8 - 608.9
31	607.9 - 616.9
32	615.9 - 624.8
33	623.8 - 632.2
34	631.2 - 640.8
35	639.8 - 647.9
36	646.9 - 654.8
37	653.8 - 661.5
38	660.5 - 670.3
39	669.3 - 678.8
40	677.8 - 687.8
41	686.8 - 696.9
42	695.9 - 706.9
43	705.9 - 715.9
44	714.9 - 726.2
45	725.2 - 737.4
46	736.4 - 746.6
47	745.6 - 757.5
48	756.5 - 767.9
49	766.9 - 779.5
50	778.5 - 792.9
51	791.9 - 807
52	806 - 820
53	819 - 834.2
54	833.2 - 849.4
55	848.4 - 866
56	865 - 884.4
57	883.4 - 899.9
58	898.9 - 919
59	918 - 942.1
60	941.1 - 971.6
61	970.6 - 1006
62	1005 - 1053
63	1052 - 1110.6
64	1109.6 - 1200.5
